# Supplementary material for: 3-Chloro-6-{4-[3-(trifluoro­meth­yl)phen­yl]piperazin-1-yl}pyridazine
Source: Acta Crystallogr Sect E Struct Rep Online. 2010 Feb 6;66(Pt 3):o532. doi: 10.1107/S1600536810004137 (PMC2983628; doi:10.1107/S1600536810004137)
Supplement: Supplementary file 2 [file e-66-0o532-Isup2.hkl]

# 
# h,k,l, Fc-squared, Fo-squared, sigma(Fo-squared) and status flag 
# 
data_I
_shelx_title ' ams1412 in P2(1)/c' 
_shelx_refln_list_code          4 
_shelx_F_calc_maximum      333.79 
_exptl_crystal_F_000       704.00 
_reflns_d_resolution_high  0.7696 
 
loop_ 
 _symmetry_equiv_pos_as_xyz 
 'x, y, z' 
 '-x, y+1/2, -z+1/2' 
 '-x, -y, -z' 
 'x, -y-1/2, z-1/2' 
 
_cell_length_a     9.4611 
_cell_length_b     6.5565 
_cell_length_c    24.1228 
_cell_angle_alpha  90.000 
_cell_angle_beta   99.890 
_cell_angle_gamma  90.000 
 
_shelx_F_squared_multiplier     1.000 
 
loop_ 
 _refln_index_h 
 _refln_index_k 
 _refln_index_l 
 _refln_F_squared_calc 
 _refln_F_squared_meas 
 _refln_F_squared_sigma 
 _refln_observed_status 
   1   0   0       66.43       79.20      1.65 o 
   2   0   0       15.37        8.46      0.76 o 
   3   0   0     1004.23     1060.42     28.44 o 
   4   0   0      418.27      489.81     17.18 o 
   5   0   0       50.75       65.40      2.80 o 
   6   0   0      192.07      195.05      5.29 o 
   7   0   0      228.09      180.24     22.24 o 
   8   0   0       52.30       55.14      8.87 o 
   9   0   0      374.71      393.31     67.35 o 
  10   0   0      305.21      273.56     45.76 o 
  11   0   0       21.18       17.57      6.49 o 
  12   0   0        9.43       10.36      7.39 o 
   1   1   0     5478.74     5797.98     30.77 o 
   2   1   0      851.30      932.01     13.35 o 
   3   1   0      331.18      331.18      5.54 o 
   4   1   0      279.66      285.52     14.77 o 
   5   1   0      132.17       94.53      2.60 o 
   6   1   0     2717.27     2634.65    137.95 o 
   7   1   0      955.09      847.46     97.17 o 
   8   1   0       62.33       65.34      5.42 o 
   9   1   0        0.37        6.24     16.39 o 
  10   1   0       29.99       37.02      5.89 o 
  11   1   0        0.10        5.18     13.87 o 
  12   1   0        1.22        0.48      3.34 o 
   0   2   0      901.89      919.99      8.17 o 
   1   2   0      314.60      302.28      9.43 o 
   2   2   0       25.17       19.98      1.08 o 
   3   2   0       16.42       12.55      0.99 o 
   4   2   0       45.31       36.73      1.61 o 
   5   2   0      104.48      129.53      3.42 o 
   6   2   0        3.97        5.85      1.55 o 
   7   2   0      533.51      698.71    138.00 o 
   8   2   0       90.24      120.79     26.78 o 
   9   2   0      191.93      192.77     27.50 o 
  10   2   0      154.69      165.06      7.53 o 
  11   2   0       25.67       27.58      4.68 o 
   1   3   0        1.78        1.21      0.77 o 
   2   3   0        4.64       11.72      1.18 o 
   3   3   0       31.14       32.88      1.87 o 
   4   3   0       30.50       35.27      1.79 o 
   5   3   0      511.26      502.47      8.76 o 
   6   3   0      447.47      415.83     16.44 o 
   7   3   0        2.43       97.30     62.71 o 
   8   3   0       38.32      129.51     48.83 o 
   9   3   0       34.08       32.13     10.70 o 
  10   3   0       34.30      103.95     53.89 o 
  11   3   0       12.23       10.18      4.33 o 
   0   4   0     1218.08     1186.44     23.15 o 
   1   4   0        8.72        2.46      1.02 o 
   2   4   0      513.18      509.22     12.31 o 
   3   4   0        0.76        1.53      1.31 o 
   4   4   0       83.05       72.33      3.33 o 
   5   4   0       38.99       36.86      2.99 o 
   6   4   0      586.02      572.39     11.67 o 
   7   4   0      111.50      113.84      6.65 o 
   8   4   0      451.81      405.07     35.46 o 
   9   4   0      344.02      343.27     52.35 o 
  10   4   0        4.24        3.28      3.65 o 
   1   5   0      174.67      172.20      4.72 o 
   2   5   0      380.46      369.55     11.40 o 
   3   5   0      984.99      906.34     34.88 o 
   4   5   0      159.78      156.71      5.44 o 
   5   5   0        3.51        2.72      2.34 o 
   6   5   0     1623.49     1516.16    100.26 o 
   7   5   0      120.67      110.37     10.64 o 
   8   5   0      164.90      171.13     12.83 o 
   9   5   0      148.62      145.46      9.13 o 
   0   6   0     1909.06     1767.58     27.81 o 
   1   6   0        8.33        4.22      2.04 o 
   2   6   0       34.85       38.34      3.52 o 
   3   6   0        2.14        0.98      1.92 o 
   4   6   0       80.44       88.35      4.99 o 
   5   6   0      328.15      308.16      9.10 o 
   6   6   0      275.65      261.48      9.74 o 
   7   6   0        0.19       -0.78      3.30 o 
   8   6   0        4.51        6.82      3.92 o 
   1   7   0       26.61       18.61      3.51 o 
   2   7   0        8.08       11.76      2.86 o 
   3   7   0       16.39       15.43      3.19 o 
   4   7   0       89.44       87.04      5.94 o 
   5   7   0      162.93      184.44      8.88 o 
   6   7   0        0.04       -1.05      2.98 o 
   0   8   0       12.23       23.06      6.01 o 
   1   8   0       32.46       24.21      4.36 o 
   2   8   0       13.26       13.87      3.82 o 
   3   8   0        0.80        0.41      3.22 o 
   4   8   0       36.64       42.46      5.94 o 
 -12   1   1      128.84      130.75     20.94 o 
 -11   1   1       23.74       36.84      4.92 o 
 -10   1   1        5.17        7.63     10.70 o 
  -9   1   1      310.27      287.45     32.31 o 
  -8   1   1       10.47       17.98     16.91 o 
  -7   1   1      203.45      388.99    108.06 o 
  -6   1   1      196.46      245.42      9.38 o 
  -5   1   1     1552.47     1581.02     41.28 o 
  -4   1   1        0.09        1.15      0.53 o 
  -3   1   1       37.23       27.16      1.29 o 
  -2   1   1     2850.04     2957.92     79.67 o 
  -1   1   1     1934.58     2070.46     26.52 o 
   0   1   1        1.96        2.03      0.59 o 
   1   1   1     8904.49     7992.84    577.30 o 
   2   1   1     1665.14     1710.63     23.22 o 
   3   1   1      142.82      197.71      5.25 o 
   4   1   1       43.67       40.75      1.90 o 
   5   1   1      878.75      898.46     18.99 o 
   6   1   1      695.34      658.82      6.97 o 
   7   1   1        0.27       13.00     21.81 o 
   8   1   1       11.69       27.17     26.44 o 
   9   1   1       77.80       79.01      5.97 o 
  10   1   1       39.75       42.81     16.79 o 
  11   1   1      159.42      159.30     10.43 o 
 -11   2   1       72.71       66.59      6.11 o 
 -10   2   1      898.22      836.32     97.59 o 
  -9   2   1       28.07       89.41     35.07 o 
  -8   2   1       40.10       57.23     25.35 o 
  -7   2   1     1316.45     1301.27     56.53 o 
  -6   2   1     1375.78     1288.53     20.55 o 
  -5   2   1        1.23        1.25      0.86 o 
  -4   2   1      664.60      615.81     11.37 o 
  -3   2   1      741.12      787.96     16.01 o 
  -2   2   1       38.39       36.95      1.41 o 
  -1   2   1     1891.03     1906.81     21.98 o 
   0   2   1     3270.05     3371.76     24.67 o 
   1   2   1     5204.99     5474.73     60.40 o 
   2   2   1     5246.97     5254.30     77.65 o 
   3   2   1      999.31     1028.33     22.15 o 
   4   2   1      507.53      502.19     17.90 o 
   5   2   1      124.89      119.15      4.01 o 
   6   2   1       52.30      135.35     48.97 o 
   7   2   1     1932.67     1867.65    127.24 o 
   8   2   1      218.84      215.18     10.87 o 
   9   2   1        5.46       52.23     31.32 o 
  10   2   1      196.85      178.90     11.36 o 
  11   2   1        3.41        5.95      3.33 o 
 -11   3   1        0.70        0.78      3.39 o 
 -10   3   1        1.98        2.46     10.32 o 
  -9   3   1        0.36        5.67     10.50 o 
  -8   3   1        2.38        3.96     12.43 o 
  -7   3   1       23.58       21.38      2.86 o 
  -6   3   1       84.94       66.66      3.81 o 
  -5   3   1      161.32      149.02      3.58 o 
  -4   3   1     4841.69     4866.35     75.41 o 
  -3   3   1     1047.49      983.78     16.45 o 
  -2   3   1      912.31      920.36     21.83 o 
  -1   3   1      370.53      331.65      5.78 o 
   0   3   1       14.40       35.57      1.62 o 
   1   3   1     1835.94     1788.89     54.91 o 
   2   3   1     1483.43     1563.78     29.65 o 
   3   3   1       62.18       57.03      2.39 o 
   4   3   1     1287.78     1226.55     23.56 o 
   5   3   1       26.01       29.93      2.57 o 
   6   3   1     1411.79     1301.88    115.69 o 
   7   3   1      519.51      471.25     42.48 o 
   8   3   1      260.28      253.73     24.55 o 
   9   3   1       54.74       60.81      9.67 o 
  10   3   1      273.99      276.81     31.67 o 
  11   3   1       18.49       17.38      4.77 o 
 -10   4   1        5.09        8.93      3.90 o 
  -9   4   1      111.45      183.24     62.48 o 
  -8   4   1      127.40      131.64      7.56 o 
  -7   4   1      149.74      156.55      6.75 o 
  -6   4   1      210.21      195.45      7.09 o 
  -5   4   1       17.50       16.64      2.28 o 
  -4   4   1      400.95      376.93      6.73 o 
  -3   4   1      629.26      655.87     11.41 o 
  -2   4   1       11.20        7.77      1.25 o 
  -1   4   1      327.89      354.77      5.12 o 
   0   4   1     1572.35     1593.97     24.86 o 
   1   4   1        0.04        2.53      0.99 o 
   2   4   1      112.82       97.61      2.93 o 
   3   4   1      252.22      218.07      8.91 o 
   4   4   1       55.11       47.59      3.07 o 
   5   4   1      537.77      490.19      9.68 o 
   6   4   1     1758.73     1745.40     32.89 o 
   7   4   1       21.88       25.09      3.77 o 
   8   4   1       66.37       65.30      6.07 o 
   9   4   1        0.79       26.37     52.13 o 
  10   4   1        0.03        7.25     22.65 o 
  -9   5   1       25.78       25.48      4.92 o 
  -8   5   1       23.49       18.32      3.89 o 
  -7   5   1       56.12       50.27      4.85 o 
  -6   5   1      891.05      884.50     15.55 o 
  -5   5   1        2.17        0.88      2.13 o 
  -4   5   1        2.64        2.18      1.84 o 
  -3   5   1       42.70       39.00      3.17 o 
  -2   5   1        0.95       -0.22      1.49 o 
  -1   5   1        1.98        0.49      1.30 o 
   0   5   1        9.24       13.36      1.98 o 
   1   5   1        0.03        1.05      1.36 o 
   2   5   1        1.37        0.90      1.57 o 
   3   5   1        0.18        0.27      1.53 o 
   4   5   1      103.01       94.12      4.53 o 
   5   5   1      149.78      148.26      7.22 o 
   6   5   1       12.78       15.04      3.40 o 
   7   5   1       50.30       54.54      5.20 o 
   8   5   1      333.36      335.37     28.07 o 
   9   5   1        2.73        0.55      2.98 o 
  -8   6   1       52.33       56.87      6.46 o 
  -7   6   1       25.64       26.29      4.90 o 
  -6   6   1       87.40      106.18      7.99 o 
  -5   6   1      413.83      417.85     10.34 o 
  -4   6   1        9.89        7.63      2.48 o 
  -3   6   1       15.33       14.11      2.71 o 
  -2   6   1        1.90        1.83      1.95 o 
  -1   6   1      112.74       99.50      4.79 o 
   0   6   1        0.38        1.08      1.92 o 
   1   6   1      909.45      808.55     13.46 o 
   2   6   1       37.58       36.73      3.49 o 
   3   6   1        9.72       10.24      2.50 o 
   4   6   1        1.88        0.99      2.01 o 
   5   6   1      494.32      485.62     11.51 o 
   6   6   1      255.96      258.26      9.76 o 
   7   6   1       32.25       31.52      5.24 o 
   8   6   1        8.92        3.36      3.75 o 
  -6   7   1       57.75       58.98      6.14 o 
  -5   7   1       39.18       51.44      5.60 o 
  -4   7   1      384.88      379.01     10.65 o 
  -3   7   1      150.22      134.72      6.30 o 
  -2   7   1      107.72       95.87      5.99 o 
  -1   7   1      337.92      314.62      9.55 o 
   0   7   1      292.43      254.30      8.67 o 
   1   7   1      255.34      235.31      8.43 o 
   2   7   1      134.83      133.35      6.16 o 
   3   7   1        5.96        2.37      2.36 o 
   4   7   1       64.70       64.85      5.37 o 
   5   7   1       15.88       20.98      4.39 o 
   6   7   1       79.82       82.43      7.06 o 
  -4   8   1       99.63      107.47      7.89 o 
  -3   8   1        0.51        1.47      3.38 o 
  -2   8   1        2.39        3.29      3.04 o 
  -1   8   1       11.92       17.91      3.96 o 
   0   8   1       31.22       29.83      4.52 o 
   1   8   1       42.48       57.86      5.66 o 
   2   8   1       35.94       45.55      5.25 o 
   3   8   1      228.46      278.84     10.24 o 
   4   8   1       78.02       92.34      6.77 o 
 -12   0   2       42.05       39.16     12.36 o 
 -11   0   2       13.83        9.17      4.55 o 
 -10   0   2       16.08       23.00      5.76 o 
  -9   0   2      262.08      242.55     40.19 o 
  -8   0   2      224.20      221.37     29.21 o 
  -7   0   2      208.09      202.40     34.02 o 
  -6   0   2      112.81      133.09      7.61 o 
  -5   0   2     1341.68     1352.09     53.45 o 
  -4   0   2     3647.06     3604.39    132.35 o 
  -3   0   2     3757.80     3826.28     91.55 o 
  -2   0   2     1102.21     1122.74     17.43 o 
  -1   0   2      599.71      637.64      8.76 o 
   0   0   2        4.10        3.92      0.66 o 
   1   0   2     1997.02     2189.26     25.47 o 
   2   0   2    20309.34    20706.69    499.69 o 
   3   0   2     2208.64     2374.26     59.20 o 
   4   0   2      616.49      660.88     28.37 o 
   5   0   2     1316.94     1344.65     46.55 o 
   6   0   2     2636.99     2565.92     68.68 o 
   7   0   2     3419.60     3130.41    492.55 o 
   8   0   2       18.37       14.03      3.75 o 
   9   0   2      105.32      106.58     21.25 o 
  10   0   2       53.52       51.18      8.37 o 
  11   0   2       43.36       37.13     16.74 o 
 -12   1   2       40.84       51.23      6.02 o 
 -11   1   2      877.50      908.01    115.24 o 
 -10   1   2        8.15       10.95      3.33 o 
  -9   1   2      399.25      394.76      8.99 o 
  -8   1   2      268.54      248.92     23.47 o 
  -7   1   2      104.96      129.56     10.78 o 
  -6   1   2       74.93       75.98      3.29 o 
  -5   1   2      116.97      124.95      4.09 o 
  -4   1   2      126.50      139.37      3.09 o 
  -3   1   2       99.30      108.08      2.16 o 
  -2   1   2     1718.57     1794.00     22.22 o 
  -1   1   2     3801.76     3924.57     32.95 o 
   0   1   2       35.66       36.29      0.97 o 
   1   1   2      595.36      607.53     30.58 o 
   2   1   2       19.08       25.25      0.98 o 
   3   1   2     1339.75     1386.58     25.70 o 
   4   1   2      437.08      441.39      9.77 o 
   5   1   2      786.24      830.97     12.68 o 
   6   1   2       28.32       27.26      1.93 o 
   7   1   2       73.63       80.99     16.21 o 
   8   1   2      127.91      121.34      8.62 o 
   9   1   2       57.88       85.47     17.89 o 
  10   1   2       47.07       45.43     11.30 o 
  11   1   2       51.99       69.90     21.23 o 
 -11   2   2      215.14      227.21     24.23 o 
 -10   2   2      170.73      374.06    123.63 o 
  -9   2   2       57.11       60.29      7.02 o 
  -8   2   2        5.81        9.64      5.53 o 
  -7   2   2       71.13       69.29      3.52 o 
  -6   2   2      166.54      187.21      4.71 o 
  -5   2   2     2093.26     2374.81     68.51 o 
  -4   2   2     1229.29     1344.09     38.95 o 
  -3   2   2      572.66      555.22     12.46 o 
  -2   2   2     4769.66     4923.26     89.48 o 
  -1   2   2        7.63        5.31      0.70 o 
   0   2   2     1432.16     1508.75     14.59 o 
   1   2   2      121.83      111.31      5.00 o 
   2   2   2      298.65      300.63      4.64 o 
   3   2   2      866.83      861.61     22.97 o 
   4   2   2      264.16      269.11      6.88 o 
   5   2   2      467.77      432.43     10.44 o 
   6   2   2      585.56      575.23      8.19 o 
   7   2   2       32.88       42.15      6.41 o 
   8   2   2       90.30      362.25    156.10 o 
   9   2   2        9.27      483.97    247.53 o 
  10   2   2       57.05       67.98     18.15 o 
  11   2   2       18.89       18.52      5.10 o 
 -11   3   2       91.84       89.61     14.10 o 
 -10   3   2        0.07        1.32      2.75 o 
  -9   3   2       52.03       48.43      6.11 o 
  -8   3   2       97.28       95.54     14.46 o 
  -7   3   2       16.17       17.37      2.63 o 
  -6   3   2       23.60       27.43      2.87 o 
  -5   3   2      142.80      156.56      4.07 o 
  -4   3   2       31.09       36.17      1.84 o 
  -3   3   2      389.88      401.69      5.75 o 
  -2   3   2      495.02      495.20      7.29 o 
  -1   3   2      185.59      168.78      3.10 o 
   0   3   2      266.16      307.81      5.25 o 
   1   3   2    10700.45    11478.58    145.28 o 
   2   3   2      231.17      208.46      7.02 o 
   3   3   2       46.97       45.83      2.24 o 
   4   3   2      136.46      124.02      3.49 o 
   5   3   2       49.75       53.78      2.88 o 
   6   3   2       47.83       46.93      3.64 o 
   7   3   2      184.28      157.65     20.75 o 
   8   3   2       13.71       13.18      5.10 o 
   9   3   2        4.34       11.35     28.49 o 
  10   3   2       32.72       41.76     11.84 o 
  11   3   2        5.55        5.46      4.04 o 
 -10   4   2       70.71       81.14     14.77 o 
  -9   4   2       51.06       68.89     35.05 o 
  -8   4   2       70.16       73.68      6.00 o 
  -7   4   2      199.45      207.42      7.52 o 
  -6   4   2     1079.16     1019.71     75.30 o 
  -5   4   2     3607.58     3475.84     35.92 o 
  -4   4   2      239.96      218.15      5.22 o 
  -3   4   2      381.87      388.67      5.41 o 
  -2   4   2      317.57      319.62      4.88 o 
  -1   4   2       70.37       73.66      2.60 o 
   0   4   2      995.31     1150.88     26.77 o 
   1   4   2       86.15      102.46      3.31 o 
   2   4   2      623.21      728.55     12.59 o 
   3   4   2       28.36       33.90      2.84 o 
   4   4   2       65.94       61.58      3.42 o 
   5   4   2      483.18      451.56     15.41 o 
   6   4   2      360.25      340.47     14.93 o 
   7   4   2      886.26      833.98     71.47 o 
   8   4   2      602.90      544.53     55.52 o 
   9   4   2      106.43      106.91     13.51 o 
  10   4   2       88.59       81.33      7.80 o 
  -9   5   2       28.46       38.18      5.68 o 
  -8   5   2        4.61        3.78      2.86 o 
  -7   5   2      277.29      279.10      9.28 o 
  -6   5   2       85.37       80.97      7.05 o 
  -5   5   2     1264.35     1222.67     16.58 o 
  -4   5   2       21.38       21.48      2.85 o 
  -3   5   2      565.42      554.45      9.33 o 
  -2   5   2     1070.32     1043.59     11.50 o 
  -1   5   2      856.96      823.88     10.78 o 
   0   5   2     1061.91      999.24     13.40 o 
   1   5   2      373.34      350.11      7.36 o 
   2   5   2      113.33       97.03      4.33 o 
   3   5   2      114.45      103.60      4.85 o 
   4   5   2      453.63      465.97      9.78 o 
   5   5   2      383.83      385.86     10.05 o 
   6   5   2       61.55       70.12      7.92 o 
   7   5   2      539.20      559.86     15.11 o 
   8   5   2      210.42      217.66     10.10 o 
   9   5   2       77.75       83.97      7.62 o 
  -8   6   2       63.35       69.55      6.87 o 
  -7   6   2      154.64      165.23      8.86 o 
  -6   6   2        2.38        0.70      2.50 o 
  -5   6   2       27.66       26.12      3.69 o 
  -4   6   2       47.26       45.72      3.88 o 
  -3   6   2      418.11      417.06     13.73 o 
  -2   6   2      532.78      504.39      9.89 o 
  -1   6   2        0.19       -0.68      1.71 o 
   0   6   2        2.93        0.64      1.80 o 
   1   6   2        3.92        7.05      2.36 o 
   2   6   2       29.11       29.77      3.27 o 
   3   6   2        0.04        0.02      1.86 o 
   4   6   2      233.32      245.30      7.50 o 
   5   6   2      170.29      174.39      7.20 o 
   6   6   2       10.93        5.41      3.24 o 
   7   6   2       22.68       27.91      5.28 o 
   8   6   2        0.60        0.86      3.68 o 
  -6   7   2        2.42        0.80      3.02 o 
  -5   7   2      104.38      108.94      7.15 o 
  -4   7   2       11.73        7.72      2.96 o 
  -3   7   2       10.29       15.73      3.11 o 
  -2   7   2       92.46       87.01      5.77 o 
  -1   7   2       98.60       94.78      5.86 o 
   0   7   2      296.72      262.16     10.25 o 
   1   7   2       11.28       15.84      3.46 o 
   2   7   2      124.89      100.41      5.60 o 
   3   7   2       20.95       19.31      3.40 o 
   4   7   2       37.32       40.35      4.39 o 
   5   7   2        9.20        1.61      3.35 o 
   6   7   2        6.14       10.55      3.88 o 
  -4   8   2        0.31       -1.82      3.23 o 
  -3   8   2       21.67       24.73      4.83 o 
  -2   8   2       15.51       14.88      3.76 o 
  -1   8   2        0.00       -1.81      2.68 o 
   0   8   2       34.84       34.20      4.82 o 
   1   8   2        0.10        2.93      2.90 o 
   2   8   2        9.36        9.12      3.37 o 
   3   8   2       14.68       25.12      4.51 o 
 -12   1   3       41.06       52.94      6.03 o 
 -11   1   3      272.69      331.94     33.59 o 
 -10   1   3        4.46        5.34      4.17 o 
  -9   1   3     1151.50     1070.86     89.51 o 
  -8   1   3      316.23      300.36      7.28 o 
  -7   1   3      223.76      207.78      8.37 o 
  -6   1   3       72.61       65.86      3.09 o 
  -5   1   3      315.31      307.44      8.12 o 
  -4   1   3     2189.98     2331.96     64.79 o 
  -3   1   3      986.67     1043.53     19.65 o 
  -2   1   3     4565.22     4682.39     48.26 o 
  -1   1   3     8421.86     8720.74     76.33 o 
   0   1   3     2468.51     2697.48     18.60 o 
   1   1   3    10531.74    11068.55    146.54 o 
   2   1   3     8582.16     9055.58    127.75 o 
   3   1   3      395.62      432.04      8.29 o 
   4   1   3      291.91      323.76      7.94 o 
   5   1   3       52.24       46.68      2.13 o 
   6   1   3        1.35        1.45      1.11 o 
   7   1   3       78.51       84.37      4.65 o 
   8   1   3        7.14      122.80     66.46 o 
   9   1   3       23.73      131.40     58.50 o 
  10   1   3      121.98      111.38     19.62 o 
  11   1   3      149.96      137.18     19.76 o 
 -11   2   3       23.98       93.11     42.33 o 
 -10   2   3       68.64      141.16     41.55 o 
  -9   2   3       31.38       47.00     16.70 o 
  -8   2   3      337.43      330.98     20.60 o 
  -7   2   3      129.77      131.30      5.35 o 
  -6   2   3      235.32      234.52      4.72 o 
  -5   2   3     8502.09     8750.08    169.44 o 
  -4   2   3     1135.14     1068.46     22.24 o 
  -3   2   3      416.79      401.29      9.15 o 
  -2   2   3       59.46       69.76      1.72 o 
  -1   2   3        8.55       11.09      0.87 o 
   0   2   3     4071.17     4192.88     44.60 o 
   1   2   3      723.89      732.29     10.08 o 
   2   2   3       75.31       67.43      2.85 o 
   3   2   3       10.74       11.15      1.34 o 
   4   2   3      542.80      573.65     22.31 o 
   5   2   3        9.44       12.65      1.37 o 
   6   2   3      317.09      299.16      6.45 o 
   7   2   3       44.26       44.23      3.57 o 
   8   2   3      735.22      683.31     73.16 o 
   9   2   3     1275.17     1195.82    231.05 o 
  10   2   3      104.01      109.62     14.10 o 
  11   2   3       11.25       18.57     15.53 o 
 -11   3   3       48.16       62.52      9.58 o 
 -10   3   3       31.38       32.81      7.19 o 
  -9   3   3       26.38       32.40      7.65 o 
  -8   3   3      135.53      132.66     14.84 o 
  -7   3   3      111.16      105.17      9.61 o 
  -6   3   3      242.81      215.86      5.27 o 
  -5   3   3      211.56      208.88      3.81 o 
  -4   3   3      249.82      285.31      6.77 o 
  -3   3   3       46.61       52.86      1.97 o 
  -2   3   3        9.98       12.69      1.17 o 
  -1   3   3      137.65      114.63      2.63 o 
   0   3   3     4442.09     4561.83     70.28 o 
   1   3   3      821.52      766.03     17.82 o 
   2   3   3      676.74      589.68     22.40 o 
   3   3   3      940.48      861.94     18.60 o 
   4   3   3      746.60      722.69     14.02 o 
   5   3   3       16.65       14.75      2.02 o 
   6   3   3     2381.95     2318.93     61.86 o 
   7   3   3       12.64       14.97      2.83 o 
   8   3   3        0.60       86.87     76.42 o 
   9   3   3      101.45       86.61     17.45 o 
  10   3   3       48.69       50.03      6.29 o 
  11   3   3      110.92      106.08     17.77 o 
 -10   4   3       59.10       66.71     24.11 o 
  -9   4   3      361.47      369.18     34.75 o 
  -8   4   3       20.21       18.18      3.82 o 
  -7   4   3        3.08        1.28      2.06 o 
  -6   4   3      307.89      288.35     21.27 o 
  -5   4   3      907.81      851.80     12.73 o 
  -4   4   3     1352.45     1244.35     16.72 o 
  -3   4   3      293.18      273.71      4.63 o 
  -2   4   3      140.38      131.57      3.30 o 
  -1   4   3      615.84      559.15      8.54 o 
   0   4   3      635.32      572.30     10.23 o 
   1   4   3     1790.31     1849.16     19.16 o 
   2   4   3        5.59        8.28      1.33 o 
   3   4   3       96.55      103.65      4.34 o 
   4   4   3        8.67        7.10      1.79 o 
   5   4   3        5.25        3.29      1.91 o 
   6   4   3       59.20       59.51      5.14 o 
   7   4   3       87.60       82.91      5.56 o 
   8   4   3        3.65       57.69     43.14 o 
   9   4   3       23.36       19.99     12.17 o 
  10   4   3       25.65       40.69     32.52 o 
  -9   5   3       10.85       24.02      4.79 o 
  -8   5   3        9.14        9.48      3.49 o 
  -7   5   3        3.59        6.73      2.80 o 
  -6   5   3      356.16      351.74     10.74 o 
  -5   5   3        0.55        1.00      2.26 o 
  -4   5   3       32.32       31.61      3.15 o 
  -3   5   3       21.15       24.16      3.03 o 
  -2   5   3       75.61       68.45      3.38 o 
  -1   5   3      153.57      144.36      4.44 o 
   0   5   3      132.99      126.54      4.18 o 
   1   5   3        0.22        1.01      1.46 o 
   2   5   3        3.79       -0.14      1.45 o 
   3   5   3        0.03       -0.20      1.43 o 
   4   5   3        0.18        0.47      1.74 o 
   5   5   3        2.09        1.89      2.16 o 
   6   5   3        4.38        4.38      2.68 o 
   7   5   3        8.86        7.45      3.05 o 
   8   5   3      129.08      129.92      8.62 o 
   9   5   3        1.03        5.39      9.44 o 
  -8   6   3        2.36        5.29      3.68 o 
  -7   6   3       17.96       22.31      5.53 o 
  -6   6   3       78.46       75.80      5.72 o 
  -5   6   3       91.81       88.91      5.31 o 
  -4   6   3      221.29      217.06      7.35 o 
  -3   6   3      446.16      426.37      9.17 o 
  -2   6   3       61.34       61.42      4.13 o 
  -1   6   3      182.04      176.85      5.96 o 
   0   6   3        0.03       -1.67      1.67 o 
   1   6   3     1309.25     1161.18     17.81 o 
   2   6   3      101.29      111.25      5.60 o 
   3   6   3       51.93       42.66      3.98 o 
   4   6   3        9.88       11.17      2.69 o 
   5   6   3      157.20      166.39      9.29 o 
   6   6   3       92.13       92.56      7.42 o 
   7   6   3      148.10      149.72      9.22 o 
   8   6   3       32.95       36.05      5.95 o 
  -7   7   3        5.51        9.28      3.79 o 
  -6   7   3       28.14       31.27      4.88 o 
  -5   7   3       11.89       12.55      3.75 o 
  -4   7   3       15.84       15.06      3.42 o 
  -3   7   3       61.55       80.36      5.19 o 
  -2   7   3       17.17       11.61      3.16 o 
  -1   7   3        2.12        1.62      2.38 o 
   0   7   3      134.81      128.16      6.64 o 
   1   7   3      457.24      403.00     10.74 o 
   2   7   3       67.93       56.41      4.62 o 
   3   7   3      262.91      266.26      8.40 o 
   4   7   3       94.35       97.97      6.06 o 
   5   7   3       14.83       16.55      4.24 o 
   6   7   3      354.13      372.13     15.88 o 
  -4   8   3       37.39       32.58      5.32 o 
  -3   8   3        0.08       -0.08      3.15 o 
  -2   8   3       29.69       34.46      4.76 o 
  -1   8   3      101.93      119.52      7.17 o 
   0   8   3       94.30      112.57      7.11 o 
   1   8   3       20.21       21.37      4.09 o 
   2   8   3        4.16        2.10      3.01 o 
   3   8   3       22.45       17.32      4.16 o 
 -12   0   4      471.63      484.44    253.27 o 
 -11   0   4       92.58       98.47     15.38 o 
 -10   0   4      234.81      228.83     41.34 o 
  -9   0   4       81.49       78.47     18.60 o 
  -8   0   4        1.22        5.65      2.85 o 
  -7   0   4      796.64      747.77     28.53 o 
  -6   0   4        7.64        6.21      1.86 o 
  -5   0   4      153.65      175.69      6.13 o 
  -4   0   4     1105.18     1163.18     41.18 o 
  -3   0   4      674.10      670.90     13.12 o 
  -2   0   4      822.75      842.69     20.02 o 
  -1   0   4       68.99       72.69      1.73 o 
   0   0   4     2567.88     2911.35     21.71 o 
   1   0   4    15785.41    15706.54    209.14 o 
   2   0   4   111417.45    98989.01   2037.81 o 
   3   0   4     4434.24     4419.62    112.58 o 
   4   0   4        0.58        0.76      1.08 o 
   5   0   4      985.59     1119.35     46.58 o 
   6   0   4      211.98      191.30      6.17 o 
   7   0   4     1559.89     1557.51    264.87 o 
   8   0   4      606.21      532.65    144.48 o 
   9   0   4      140.08      148.25     22.99 o 
  10   0   4       10.95       13.73      5.68 o 
  11   0   4        4.13        6.24      5.55 o 
 -12   1   4       74.62       80.31      7.61 o 
 -11   1   4      215.15      353.35     87.62 o 
 -10   1   4       70.37       69.40      8.12 o 
  -9   1   4       59.82      427.38    192.45 o 
  -8   1   4       67.78      100.81     23.21 o 
  -7   1   4       12.59       41.41     19.67 o 
  -6   1   4      156.12      164.23      3.84 o 
  -5   1   4     1275.34     1283.43     31.05 o 
  -4   1   4    11735.90    12289.53    282.41 o 
  -3   1   4     1703.39     1745.29     35.05 o 
  -2   1   4      490.94      507.71      6.63 o 
  -1   1   4       91.76      101.37      2.14 o 
   0   1   4     3834.51     4225.21     39.51 o 
   1   1   4    14815.94    15252.75    167.73 o 
   2   1   4      573.80      603.56      9.92 o 
   3   1   4      334.78      431.55      9.67 o 
   4   1   4       48.36       42.93      1.84 o 
   5   1   4     1017.67      965.34     16.63 o 
   6   1   4       27.70       27.84      2.07 o 
   7   1   4       22.89       35.94     21.21 o 
   8   1   4      386.32      409.64     18.29 o 
   9   1   4      394.09      373.76     61.07 o 
  10   1   4       11.81       17.21     11.57 o 
  11   1   4       15.65       23.09      4.58 o 
 -11   2   4        4.87       14.00     10.05 o 
 -10   2   4        1.33       13.08     28.39 o 
  -9   2   4      407.96      402.57     31.31 o 
  -8   2   4       32.80       77.54     34.40 o 
  -7   2   4       62.91       61.39     11.86 o 
  -6   2   4      244.41      230.78      4.61 o 
  -5   2   4      319.12      278.63      8.93 o 
  -4   2   4      743.77      774.50     13.81 o 
  -3   2   4       36.71       40.22      1.48 o 
  -2   2   4      171.53      158.83      3.01 o 
  -1   2   4      321.20      305.97      4.09 o 
   0   2   4      373.52      342.55      5.73 o 
   1   2   4      475.03      465.24      9.95 o 
   2   2   4      628.98      621.85     18.02 o 
   3   2   4      178.88      156.20      9.79 o 
   4   2   4      220.14      229.02      6.31 o 
   5   2   4      410.60      389.47      8.09 o 
   6   2   4       35.16       40.74      2.44 o 
   7   2   4       10.83       16.39      9.56 o 
   8   2   4      108.61      107.01     16.44 o 
   9   2   4       12.79       20.59      9.48 o 
  10   2   4       16.61       11.86      4.01 o 
  11   2   4      155.24      146.29     26.31 o 
 -11   3   4       33.47       31.92      8.43 o 
 -10   3   4        6.36       14.22      7.59 o 
  -9   3   4      185.48      176.69     15.70 o 
  -8   3   4       28.54       34.17     25.43 o 
  -7   3   4        2.29        1.81      1.65 o 
  -6   3   4       18.29       16.25      1.77 o 
  -5   3   4      238.91      257.19      4.16 o 
  -4   3   4      787.54      748.16      8.27 o 
  -3   3   4     1557.89     1592.75     21.33 o 
  -2   3   4      694.59      670.23      7.67 o 
  -1   3   4      512.14      483.70      7.70 o 
   0   3   4     1345.89     1427.79     17.57 o 
   1   3   4      192.77      200.39      5.31 o 
   2   3   4      103.70      109.70      3.27 o 
   3   3   4      416.37      419.14     18.69 o 
   4   3   4        0.19       -1.38      1.22 o 
   5   3   4        0.03       -0.62      1.16 o 
   6   3   4      160.98      135.40     15.07 o 
   7   3   4       51.64       52.47      6.28 o 
   8   3   4      446.58      488.07    104.82 o 
   9   3   4        0.48       55.29     52.80 o 
  10   3   4        4.86       20.37     28.71 o 
 -10   4   4      230.64      245.15     11.76 o 
  -9   4   4      222.18      284.46     45.56 o 
  -8   4   4       16.42       20.51      3.73 o 
  -7   4   4      331.24      307.66     23.22 o 
  -6   4   4      870.63      821.61     22.94 o 
  -5   4   4        0.08       -0.13      1.50 o 
  -4   4   4      957.80      890.12     11.77 o 
  -3   4   4      171.17      168.64      3.73 o 
  -2   4   4      308.77      292.65      4.75 o 
  -1   4   4      134.66      163.59      3.65 o 
   0   4   4      160.03      133.72      3.34 o 
   1   4   4      161.37      136.06      4.90 o 
   2   4   4     1100.11     1034.78     18.94 o 
   3   4   4      185.63      172.24      5.45 o 
   4   4   4      376.25      377.17      7.63 o 
   5   4   4       52.05       54.63      4.32 o 
   6   4   4       98.06       86.58     10.53 o 
   7   4   4       53.79       57.41      5.03 o 
   8   4   4      306.59      305.81     17.25 o 
   9   4   4       32.65       38.46      9.73 o 
  10   4   4      142.39      123.29     13.27 o 
  -9   5   4       41.84       43.76      5.63 o 
  -8   5   4       63.95       55.89      5.76 o 
  -7   5   4      109.26      106.55      6.15 o 
  -6   5   4      214.96      216.71      8.47 o 
  -5   5   4     1604.77     1571.90     18.29 o 
  -4   5   4     4199.50     4040.61     39.84 o 
  -3   5   4       37.21       39.18      3.16 o 
  -2   5   4       35.94       32.74      2.61 o 
  -1   5   4       30.51       34.03      2.60 o 
   0   5   4       66.84       58.34      3.17 o 
   1   5   4       39.96       35.43      3.04 o 
   2   5   4        0.14        1.73      1.53 o 
   3   5   4      330.81      330.18     10.15 o 
   4   5   4       77.56       70.91      4.53 o 
   5   5   4     1046.26     1000.06     25.49 o 
   6   5   4      418.69      430.10     11.67 o 
   7   5   4      100.80      110.51      6.88 o 
   8   5   4       67.83       78.12      7.22 o 
   9   5   4       33.86       31.49      5.81 o 
  -8   6   4        1.11        1.14      3.49 o 
  -7   6   4      139.00      153.24      8.52 o 
  -6   6   4      180.73      194.17      8.53 o 
  -5   6   4        2.74        2.80      2.49 o 
  -4   6   4      154.93      160.33      6.41 o 
  -3   6   4      134.87      126.59      5.36 o 
  -2   6   4      320.30      315.28      7.85 o 
  -1   6   4      148.49      147.27      6.17 o 
   0   6   4      100.13       89.38      4.66 o 
   1   6   4      226.82      180.61      6.70 o 
   2   6   4      814.88      750.82     13.26 o 
   3   6   4       82.08       72.57      4.60 o 
   4   6   4       41.35       38.75      3.77 o 
   5   6   4        8.90        8.46      2.89 o 
   6   6   4       11.86       13.93      4.23 o 
   7   6   4      236.20      233.55     12.92 o 
   8   6   4       93.87       90.25      8.08 o 
  -6   7   4        0.88       -0.78      2.83 o 
  -5   7   4        6.90        4.88      3.11 o 
  -4   7   4        3.79        4.40      3.09 o 
  -3   7   4      117.42      135.98      6.64 o 
  -2   7   4        1.77        1.22      2.33 o 
  -1   7   4       15.82       22.73      3.71 o 
   0   7   4       46.68       51.99      4.85 o 
   1   7   4      118.21       98.12      5.48 o 
   2   7   4      186.31      208.76      7.46 o 
   3   7   4       10.07        3.28      2.48 o 
   4   7   4        1.80       -1.79      2.31 o 
   5   7   4      167.45      169.73      8.84 o 
   6   7   4      209.20      194.08      9.73 o 
  -4   8   4       27.17       34.87      5.25 o 
  -3   8   4       52.12       63.21      6.40 o 
  -2   8   4       51.34       46.13      5.82 o 
  -1   8   4        1.42        0.62      2.73 o 
   0   8   4       60.48       53.02      5.58 o 
   1   8   4       17.84       11.60      3.64 o 
   2   8   4       28.63       45.17      5.33 o 
   3   8   4       36.39       32.15      4.92 o 
 -12   1   5      116.86      119.90      7.77 o 
 -11   1   5      194.82      213.39     13.87 o 
 -10   1   5      288.25      297.57     12.27 o 
  -9   1   5       43.84       45.98      5.47 o 
  -8   1   5       14.22       16.05      5.89 o 
  -7   1   5       79.62       87.10      6.39 o 
  -6   1   5      698.55      722.81     17.32 o 
  -5   1   5      153.03      157.25      3.41 o 
  -4   1   5      581.37      724.78     10.24 o 
  -3   1   5     8369.87     8937.56    137.41 o 
  -2   1   5     6897.66     7249.91    102.14 o 
  -1   1   5     5207.30     5566.94     62.07 o 
   0   1   5       66.57       80.69      1.98 o 
   1   1   5    14600.68    14421.40    388.14 o 
   2   1   5      142.90      140.84      2.74 o 
   3   1   5      831.18      936.51     18.60 o 
   4   1   5      323.00      346.55      6.36 o 
   5   1   5       75.06       70.85      2.63 o 
   6   1   5      438.25      403.58      6.44 o 
   7   1   5       79.18      120.84     31.58 o 
   8   1   5      444.26      416.76     69.21 o 
   9   1   5       33.97       30.31      6.94 o 
  10   1   5       13.92       30.59     16.20 o 
  11   1   5        0.78        6.89      3.53 o 
 -11   2   5        0.51        1.41      2.88 o 
 -10   2   5      242.16      258.00     23.26 o 
  -9   2   5       55.93      124.35     51.59 o 
  -8   2   5     1369.53     1272.53     84.91 o 
  -7   2   5       50.49       42.09      3.07 o 
  -6   2   5        5.82        5.22      1.24 o 
  -5   2   5      932.20     1025.38     17.63 o 
  -4   2   5      386.04      380.35      7.77 o 
  -3   2   5      145.54      173.18      6.12 o 
  -2   2   5      966.15     1003.58     10.58 o 
  -1   2   5        5.90        9.04      0.83 o 
   0   2   5      463.97      513.52      7.40 o 
   1   2   5       55.86       90.61      2.56 o 
   2   2   5     3216.49     3072.53    155.20 o 
   3   2   5     2407.63     2528.87     39.18 o 
   4   2   5     1041.27      966.63     31.41 o 
   5   2   5       69.13       73.83      3.11 o 
   6   2   5      219.35      177.25      5.92 o 
   7   2   5       28.48       30.82      3.30 o 
   8   2   5       63.22       75.62     15.24 o 
   9   2   5       39.10       44.75     12.50 o 
  10   2   5       11.57        9.85      3.89 o 
  11   2   5       25.40       26.28      5.56 o 
 -11   3   5        4.14        8.77      3.48 o 
 -10   3   5      577.96      564.21     60.94 o 
  -9   3   5       12.63       49.39     24.15 o 
  -8   3   5       67.63       65.52      7.08 o 
  -7   3   5        8.28        5.74      2.37 o 
  -6   3   5       24.17       21.59      1.92 o 
  -5   3   5       50.24       49.00      2.14 o 
  -4   3   5       33.99       34.91      1.68 o 
  -3   3   5      223.66      218.09      3.50 o 
  -2   3   5      801.29      776.31      6.85 o 
  -1   3   5     1699.04     1629.08     19.62 o 
   0   3   5      755.97      767.64     10.13 o 
   1   3   5       27.40       32.65      1.59 o 
   2   3   5     2937.90     3133.19     49.84 o 
   3   3   5       84.11       79.88      4.81 o 
   4   3   5      362.99      377.80      6.70 o 
   5   3   5      112.31      115.00      4.06 o 
   6   3   5     1651.70     1541.22     88.20 o 
   7   3   5      121.91      115.66      5.99 o 
   8   3   5      886.82      877.33    211.55 o 
   9   3   5      292.50      304.73     19.81 o 
  10   3   5      130.47      127.39     15.49 o 
 -10   4   5        2.99       45.21     36.50 o 
  -9   4   5       52.59       97.20     39.11 o 
  -8   4   5      114.30      102.81     13.98 o 
  -7   4   5      526.26      557.05     42.48 o 
  -6   4   5       27.83       27.15      2.91 o 
  -5   4   5      395.23      387.62      6.36 o 
  -4   4   5       56.02       47.80      2.42 o 
  -3   4   5       78.14       78.34      2.77 o 
  -2   4   5     1913.06     1837.72     14.42 o 
  -1   4   5      671.82      658.27      9.03 o 
   0   4   5      589.76      587.24      6.68 o 
   1   4   5      461.55      425.06      6.29 o 
   2   4   5       50.60       57.57      3.20 o 
   3   4   5       23.37       19.91      2.59 o 
   4   4   5      214.76      202.92      5.84 o 
   5   4   5       75.94       75.95      4.11 o 
   6   4   5      143.57      154.89      6.87 o 
   7   4   5      610.23      613.41     13.60 o 
   8   4   5      159.01      161.59     13.92 o 
   9   4   5       28.65       47.95     39.10 o 
  10   4   5       65.85       73.97     26.84 o 
  -9   5   5        1.02        1.51      3.19 o 
  -8   5   5        0.01        0.70      2.51 o 
  -7   5   5      169.64      177.74      7.42 o 
  -6   5   5      250.56      266.90      9.23 o 
  -5   5   5        1.17       -0.66      1.87 o 
  -4   5   5     2823.04     2731.53     35.41 o 
  -3   5   5      106.59       91.72      4.34 o 
  -2   5   5        0.72        0.94      1.42 o 
  -1   5   5      171.07      162.53      4.71 o 
   0   5   5       66.37       69.24      3.39 o 
   1   5   5       38.94       41.66      3.21 o 
   2   5   5       15.62       25.66      2.79 o 
   3   5   5       11.93       10.24      2.27 o 
   4   5   5       12.03        8.92      2.51 o 
   5   5   5       14.42       12.45      3.15 o 
   6   5   5        2.38        3.20      2.78 o 
   7   5   5       68.82       77.79      6.15 o 
   8   5   5       19.42       17.25      4.04 o 
   9   5   5       20.73       40.56     36.47 o 
  -8   6   5        6.30        0.69      3.19 o 
  -7   6   5       91.89       98.92      6.52 o 
  -6   6   5       35.13       43.53      4.70 o 
  -5   6   5       13.51       18.79      3.53 o 
  -4   6   5       10.77       13.88      2.77 o 
  -3   6   5      309.82      317.86      9.11 o 
  -2   6   5      110.03      123.58      5.26 o 
  -1   6   5        0.05       -1.44      1.70 o 
   0   6   5       18.37       20.81      2.86 o 
   1   6   5        3.93        7.96      2.22 o 
   2   6   5       75.92       70.63      4.48 o 
   3   6   5      600.88      585.11     11.22 o 
   4   6   5      324.02      337.49      9.20 o 
   5   6   5       11.66        9.36      3.06 o 
   6   6   5        4.16        1.39      3.13 o 
   7   6   5      252.00      243.05     13.21 o 
   8   6   5        3.23        3.13      4.19 o 
  -6   7   5        3.67        2.71      3.17 o 
  -5   7   5       55.67       56.51      5.54 o 
  -4   7   5        2.33        1.11      2.58 o 
  -3   7   5        7.00        9.58      3.24 o 
  -2   7   5      178.17      183.75      7.63 o 
  -1   7   5      405.26      399.70     10.68 o 
   0   7   5       61.55       58.98      5.02 o 
   1   7   5      297.81      322.90      9.01 o 
   2   7   5      315.81      298.69      9.46 o 
   3   7   5        5.66        5.39      2.66 o 
   4   7   5       38.17       33.32      4.16 o 
   5   7   5        5.27        4.11      3.35 o 
   6   7   5      140.38      148.67      9.04 o 
  -4   8   5       58.28       75.73      7.70 o 
  -3   8   5       14.66       15.02      4.32 o 
  -2   8   5       18.56       24.16      4.77 o 
  -1   8   5        1.43        0.91      2.85 o 
   0   8   5      121.99      124.98      7.43 o 
   1   8   5      100.59       97.01      6.80 o 
   2   8   5       54.05       60.37      5.85 o 
   3   8   5       51.71       71.51      5.76 o 
 -12   0   6      671.84      720.91     36.74 o 
 -11   0   6       95.21       93.01     14.77 o 
 -10   0   6      462.59      484.94     77.09 o 
  -9   0   6      229.16      244.96     10.53 o 
  -8   0   6       34.17       33.21      4.43 o 
  -7   0   6       42.22       37.53      4.20 o 
  -6   0   6       78.29       76.38      4.08 o 
  -5   0   6      571.69      536.12     17.73 o 
  -4   0   6        0.52        0.71      0.79 o 
  -3   0   6       22.09       23.12      1.42 o 
  -2   0   6      249.02      276.89      4.01 o 
  -1   0   6       11.43       13.45      0.82 o 
   0   0   6     6557.11     6577.43     36.11 o 
   1   0   6     9378.07    10431.06    119.97 o 
   2   0   6       60.83       63.42      2.64 o 
   3   0   6      530.33      547.86      9.91 o 
   4   0   6    11678.13    11962.09    345.14 o 
   5   0   6      554.68      507.16     13.40 o 
   6   0   6      262.25      233.64      7.22 o 
   7   0   6       25.26       32.91      9.21 o 
   8   0   6       19.70       15.39      4.38 o 
   9   0   6      431.35      438.79     74.02 o 
  10   0   6       34.10       24.35      7.07 o 
  11   0   6        0.01        0.55      4.94 o 
 -12   1   6        6.22       12.51     17.56 o 
 -11   1   6        8.10       67.28     41.16 o 
 -10   1   6        0.57       34.03     27.88 o 
  -9   1   6     1827.03     1825.94    118.87 o 
  -8   1   6        0.11        0.83      1.72 o 
  -7   1   6      817.34      775.86     11.15 o 
  -6   1   6      680.29      685.36     12.11 o 
  -5   1   6      573.46      643.96     10.88 o 
  -4   1   6     3005.08     3236.11     54.59 o 
  -3   1   6     1096.22     1089.63     25.85 o 
  -2   1   6     1242.48     1333.99     19.08 o 
  -1   1   6       68.94       73.59      1.52 o 
   0   1   6     1814.78     1971.78     13.00 o 
   1   1   6     4295.89     4594.51     45.61 o 
   2   1   6     1044.11     1020.77     18.11 o 
   3   1   6      221.93      204.04      4.62 o 
   4   1   6       65.16       65.46      2.35 o 
   5   1   6      183.09      189.30      4.11 o 
   6   1   6       24.79       26.63      2.21 o 
   7   1   6      357.44      349.22     11.55 o 
   8   1   6        0.01       62.74     42.22 o 
   9   1   6        0.32        0.55      2.97 o 
  10   1   6      149.59      167.21     13.55 o 
  11   1   6       74.22       62.18     11.52 o 
 -11   2   6      117.00      122.06     17.22 o 
 -10   2   6      400.94      425.84     18.78 o 
  -9   2   6        4.34        7.03     13.31 o 
  -8   2   6       49.54      260.49    128.39 o 
  -7   2   6      102.78      103.86      4.26 o 
  -6   2   6      222.57      202.80      4.21 o 
  -5   2   6      970.90      955.73     18.64 o 
  -4   2   6      327.70      459.61      7.79 o 
  -3   2   6     5774.49     6354.75     93.69 o 
  -2   2   6       16.63       27.07      1.74 o 
  -1   2   6      105.67       92.31      2.02 o 
   0   2   6     1462.25     1526.62     21.27 o 
   1   2   6      408.17      452.23      7.46 o 
   2   2   6      554.69      653.36     14.52 o 
   3   2   6       26.47       27.31      1.48 o 
   4   2   6        0.57        1.97      0.91 o 
   5   2   6       13.95        9.27      1.41 o 
   6   2   6       36.25       42.76      3.04 o 
   7   2   6      675.82      600.86     48.21 o 
   8   2   6       68.72       57.92     10.09 o 
   9   2   6       61.39       60.98      7.80 o 
  10   2   6        3.34        4.65      5.19 o 
  11   2   6        0.36        1.33      8.93 o 
 -11   3   6      161.67      143.66     20.69 o 
 -10   3   6        0.24       87.81     74.73 o 
  -9   3   6      362.11      340.04     38.26 o 
  -8   3   6       19.93       18.00      4.07 o 
  -7   3   6        4.37        1.79      1.52 o 
  -6   3   6       45.12       45.41      2.41 o 
  -5   3   6       15.90       19.95      1.48 o 
  -4   3   6       46.26       42.91      1.72 o 
  -3   3   6      493.67      513.62      6.27 o 
  -2   3   6      985.12      962.61      7.12 o 
  -1   3   6       35.04       34.18      1.66 o 
   0   3   6       62.81       67.73      2.20 o 
   1   3   6      259.36      286.37      9.75 o 
   2   3   6       75.63      101.21      4.18 o 
   3   3   6     3352.41     3368.50     95.82 o 
   4   3   6      632.75      618.13     11.79 o 
   5   3   6      256.31      259.47      7.88 o 
   6   3   6        3.29        4.53      2.34 o 
   7   3   6       27.43       35.33      4.08 o 
   8   3   6       26.12      117.77     72.10 o 
   9   3   6       70.92       56.19      8.18 o 
  10   3   6       77.95       67.82     10.72 o 
 -10   4   6       44.14       52.03      6.08 o 
  -9   4   6        2.73        5.34     17.22 o 
  -8   4   6       10.46       13.56      3.81 o 
  -7   4   6       89.08       78.72      4.44 o 
  -6   4   6        2.36        0.83      1.57 o 
  -5   4   6      306.29      301.32      5.53 o 
  -4   4   6     1270.81     1212.31     16.06 o 
  -3   4   6     4541.59     4364.20     38.01 o 
  -2   4   6       33.74       35.71      2.06 o 
  -1   4   6      175.16      182.39      4.41 o 
   0   4   6      150.79      147.89      3.56 o 
   1   4   6       10.06       11.73      1.59 o 
   2   4   6      809.34      839.70     10.69 o 
   3   4   6      406.54      417.12      8.57 o 
   4   4   6       13.93       11.03      2.34 o 
   5   4   6        9.37        8.16      2.14 o 
   6   4   6       18.70       17.79      3.43 o 
   7   4   6      523.77      506.03     29.08 o 
   8   4   6       23.87       20.91      4.10 o 
   9   4   6      168.47      165.32     18.11 o 
  10   4   6      287.43      287.08     29.56 o 
  -9   5   6      255.63      275.82     10.96 o 
  -8   5   6       90.36       93.21      6.53 o 
  -7   5   6      487.63      511.66     11.68 o 
  -6   5   6       63.97       61.89      5.04 o 
  -5   5   6       27.79       24.93      3.07 o 
  -4   5   6     1488.99     1462.91     26.82 o 
  -3   5   6     2000.70     1912.84     20.83 o 
  -2   5   6       14.32       17.30      2.26 o 
  -1   5   6       61.03       62.32      3.53 o 
   0   5   6      216.16      201.26      5.16 o 
   1   5   6       92.92       88.33      4.21 o 
   2   5   6      409.60      383.70      8.17 o 
   3   5   6      724.51      714.48     16.20 o 
   4   5   6        3.27        2.35      2.00 o 
   5   5   6       58.02       62.94      5.82 o 
   6   5   6        3.10        3.77      2.49 o 
   7   5   6       52.22       42.57      5.04 o 
   8   5   6       46.05       57.27      5.93 o 
   9   5   6      155.80      171.83     21.01 o 
  -8   6   6       20.23       19.20      4.97 o 
  -7   6   6       32.74       37.01      4.64 o 
  -6   6   6      263.08      256.56     10.93 o 
  -5   6   6      276.16      278.85     10.72 o 
  -4   6   6      117.90      118.72      5.70 o 
  -3   6   6       27.71       27.11      3.24 o 
  -2   6   6      225.34      220.31      6.71 o 
  -1   6   6       66.14       62.08      4.06 o 
   0   6   6      397.85      367.36      9.16 o 
   1   6   6       98.44       81.78      4.60 o 
   2   6   6        7.89        5.10      2.21 o 
   3   6   6        7.27       14.18      2.83 o 
   4   6   6       83.37       79.10      5.02 o 
   5   6   6       36.88       43.61      5.08 o 
   6   6   6      147.66      146.85      8.96 o 
   7   6   6       58.42       71.07      8.64 o 
  -6   7   6       19.33       22.29      4.37 o 
  -5   7   6        1.45        1.73      2.86 o 
  -4   7   6       13.36       15.95      3.41 o 
  -3   7   6       15.07       17.87      3.79 o 
  -2   7   6        0.00        1.38      2.45 o 
  -1   7   6       38.67       33.08      4.15 o 
   0   7   6      106.30       99.47      6.07 o 
   1   7   6      362.50      357.77     10.16 o 
   2   7   6       43.60       28.24      3.72 o 
   3   7   6        7.31        3.14      2.51 o 
   4   7   6        2.83       -0.91      2.40 o 
   5   7   6        5.34        3.57      3.31 o 
   6   7   6       18.65       19.70      4.85 o 
  -3   8   6      128.66      123.83      8.08 o 
  -2   8   6        6.46        2.62      3.39 o 
  -1   8   6       54.35       58.09      5.67 o 
   0   8   6        1.07        0.60      2.89 o 
   1   8   6        0.74        0.09      2.86 o 
   2   8   6        1.60        1.26      2.91 o 
   3   8   6        7.26        8.04      3.34 o 
 -12   1   7       29.75       33.49      5.07 o 
 -11   1   7       50.77       49.37      5.12 o 
 -10   1   7      257.96      269.87     20.45 o 
  -9   1   7     1656.02     1713.77     53.91 o 
  -8   1   7        5.89        4.82      2.08 o 
  -7   1   7      546.44      548.04     11.84 o 
  -6   1   7      236.77      217.96      4.68 o 
  -5   1   7      361.00      385.95      6.12 o 
  -4   1   7      753.05      913.69     22.57 o 
  -3   1   7        5.12        4.10      0.90 o 
  -2   1   7      175.50      212.26      4.47 o 
  -1   1   7     1048.34     1115.87      9.44 o 
   0   1   7      255.62      258.85      4.81 o 
   1   1   7      710.30      789.16      7.91 o 
   2   1   7     2569.82     2795.64     40.28 o 
   3   1   7     4434.07     4715.84     63.18 o 
   4   1   7     6591.80     6715.74    109.55 o 
   5   1   7     1667.76     1613.30     35.02 o 
   6   1   7      208.90      214.45      5.07 o 
   7   1   7      102.09      237.70     77.84 o 
   8   1   7      255.13      240.25     20.54 o 
   9   1   7       11.96       16.86     13.99 o 
  10   1   7       28.98       33.90      8.91 o 
  11   1   7        0.34       -3.94      4.59 o 
 -11   2   7      116.57      128.88     10.05 o 
 -10   2   7      159.59      225.90     38.03 o 
  -9   2   7       77.76       75.01      4.64 o 
  -8   2   7       10.02       10.14      3.39 o 
  -7   2   7      108.45      121.70      4.55 o 
  -6   2   7      556.50      565.20      8.59 o 
  -5   2   7     1162.13     1271.78     24.89 o 
  -4   2   7      163.24      194.86      4.23 o 
  -3   2   7    12132.81    12795.92    198.29 o 
  -2   2   7     3787.66     3755.61     51.01 o 
  -1   2   7     1852.62     1813.97     22.77 o 
   0   2   7       13.98       14.50      1.12 o 
   1   2   7      572.65      630.10     12.17 o 
   2   2   7     1675.00     1786.21     26.48 o 
   3   2   7       24.30       20.71      1.43 o 
   4   2   7       44.27       38.37      1.99 o 
   5   2   7       24.15       19.97      1.83 o 
   6   2   7      197.62      181.80      8.25 o 
   7   2   7      102.65       96.36      4.91 o 
   8   2   7        6.34       10.26     10.04 o 
   9   2   7        3.83        3.31      4.90 o 
  10   2   7       23.79       26.52      5.48 o 
 -11   3   7        1.27        5.91     14.91 o 
 -10   3   7        3.25        6.11      2.87 o 
  -9   3   7      103.46      145.42     30.88 o 
  -8   3   7      723.84      747.66     64.82 o 
  -7   3   7       12.25       10.66      1.97 o 
  -6   3   7      125.42      124.73      3.43 o 
  -5   3   7      188.96      165.48      3.30 o 
  -4   3   7      866.20      758.02     12.68 o 
  -3   3   7      777.39      752.36      7.40 o 
  -2   3   7       78.61       82.47      2.31 o 
  -1   3   7       29.79       25.21      1.52 o 
   0   3   7        8.62        7.70      1.11 o 
   1   3   7      316.46      336.32      5.78 o 
   2   3   7     1259.14     1249.20     16.84 o 
   3   3   7       45.60       39.80      2.54 o 
   4   3   7       33.33       26.60      2.50 o 
   5   3   7      343.72      340.35      7.32 o 
   6   3   7      327.35      293.84     10.27 o 
   7   3   7      130.09      119.00      7.09 o 
   8   3   7      385.50      374.69     67.43 o 
   9   3   7        5.84        6.27      3.48 o 
  10   3   7        5.51        7.82     12.54 o 
 -10   4   7       28.17       36.01      8.77 o 
  -9   4   7       26.95       25.50      4.96 o 
  -8   4   7        0.97       -0.45      4.13 o 
  -7   4   7       56.65       60.69      4.00 o 
  -6   4   7        5.60        6.80      2.91 o 
  -5   4   7       11.83       12.25      1.66 o 
  -4   4   7       35.87       31.84      2.08 o 
  -3   4   7     2514.08     2417.44     18.09 o 
  -2   4   7       34.85       28.98      1.92 o 
  -1   4   7      367.18      346.36      5.57 o 
   0   4   7      249.18      223.11      4.62 o 
   1   4   7       19.28       15.58      1.80 o 
   2   4   7       29.49       19.52      2.31 o 
   3   4   7      595.47      598.68     10.33 o 
   4   4   7       40.37       40.35      3.21 o 
   5   4   7        0.86        0.17      1.66 o 
   6   4   7        3.98        4.78      2.58 o 
   7   4   7      522.43      544.10     13.19 o 
   8   4   7        2.02        0.86      2.54 o 
   9   4   7        0.08        2.44      5.20 o 
  -9   5   7        0.00        0.13      2.83 o 
  -8   5   7       54.97       69.77      5.87 o 
  -7   5   7       12.82        7.43      2.99 o 
  -6   5   7        1.16        3.89      2.41 o 
  -5   5   7        0.38       -0.45      1.80 o 
  -4   5   7      231.86      224.35      6.63 o 
  -3   5   7        8.63        8.66      2.36 o 
  -2   5   7      172.31      167.36      5.00 o 
  -1   5   7        0.03        0.75      1.46 o 
   0   5   7       39.59       47.80      3.33 o 
   1   5   7        0.04        1.43      1.57 o 
   2   5   7      116.08       91.11      4.46 o 
   3   5   7       61.18       60.70      4.03 o 
   4   5   7       21.81       22.13      3.53 o 
   5   5   7        2.05        0.59      2.01 o 
   6   5   7        7.43       11.10      3.36 o 
   7   5   7        1.63       -1.43      3.09 o 
   8   5   7        0.19        1.60      2.96 o 
  -8   6   7       13.32       23.33      5.23 o 
  -7   6   7       33.71       33.62      4.41 o 
  -6   6   7        1.35        0.28      2.41 o 
  -5   6   7      127.84      127.28      6.53 o 
  -4   6   7        1.05        2.30      2.23 o 
  -3   6   7      471.81      469.39     10.19 o 
  -2   6   7       41.79       51.66      3.84 o 
  -1   6   7      258.81      254.39      7.67 o 
   0   6   7      116.06      114.08      5.20 o 
   1   6   7      162.94      167.40      6.16 o 
   2   6   7       11.86        7.75      2.40 o 
   3   6   7      338.09      289.86      8.23 o 
   4   6   7       17.51       20.65      3.34 o 
   5   6   7       34.07       34.07      4.76 o 
   6   6   7       17.42       22.10      5.00 o 
   7   6   7      458.16      447.63     15.42 o 
  -6   7   7      417.52      441.35     12.74 o 
  -5   7   7       14.34       15.53      3.83 o 
  -4   7   7       59.90       57.91      4.99 o 
  -3   7   7        7.09        7.63      3.21 o 
  -2   7   7       11.30       10.64      3.30 o 
  -1   7   7      128.95      127.34      6.57 o 
   0   7   7      204.16      212.07      8.93 o 
   1   7   7        5.59        8.87      2.74 o 
   2   7   7       65.65       64.51      4.96 o 
   3   7   7      181.46      195.54      8.25 o 
   4   7   7       17.37        9.47      3.12 o 
   5   7   7      152.23      158.33      9.97 o 
  -3   8   7        0.48       -1.27      3.07 o 
  -2   8   7       29.97       32.89      5.07 o 
  -1   8   7        4.19        2.58      3.34 o 
   0   8   7       47.11       50.86      5.39 o 
   1   8   7        2.81        3.92      3.22 o 
   2   8   7       70.59       89.45      6.81 o 
 -12   0   8        4.12        8.31      4.60 o 
 -11   0   8        7.95        8.84      4.39 o 
 -10   0   8     1737.11     1769.02     31.26 o 
  -9   0   8      274.96      304.05     11.59 o 
  -8   0   8     3243.80     3217.66     83.38 o 
  -7   0   8      465.74      434.72     15.19 o 
  -6   0   8       68.88       52.23      7.87 o 
  -5   0   8     1390.41     1458.37     46.68 o 
  -4   0   8      262.73      280.62      7.80 o 
  -3   0   8      293.66      285.97      5.92 o 
  -2   0   8      313.31      267.25      7.37 o 
  -1   0   8      612.67      628.13      7.59 o 
   0   0   8        2.97        1.06      0.57 o 
   1   0   8     1297.38     1316.78     15.78 o 
   2   0   8      375.30      435.65      6.67 o 
   3   0   8      926.88     1067.88     17.22 o 
   4   0   8     6616.36     7034.56    149.67 o 
   5   0   8     1736.89     1649.42     64.31 o 
   6   0   8       23.74       18.45      3.00 o 
   7   0   8       15.22       15.00      3.00 o 
   8   0   8        4.65        0.76      2.75 o 
   9   0   8      167.74      169.25     47.44 o 
  10   0   8      126.09      113.88     39.97 o 
  11   0   8       23.85       31.97     12.01 o 
 -12   1   8        1.48        1.77      6.47 o 
 -11   1   8        0.16        0.39      9.15 o 
 -10   1   8      162.55      177.68     11.65 o 
  -9   1   8      201.64      194.92      6.71 o 
  -8   1   8       99.95      108.89      4.85 o 
  -7   1   8      363.33      366.86      7.48 o 
  -6   1   8      885.78      772.98     10.21 o 
  -5   1   8       26.61       28.25      1.61 o 
  -4   1   8       85.34       84.54      3.07 o 
  -3   1   8        1.42        1.14      0.74 o 
  -2   1   8     8713.58     9545.04    107.55 o 
  -1   1   8     1224.33     1254.16     12.35 o 
   0   1   8      771.41      788.88      8.41 o 
   1   1   8      142.37      157.00      2.73 o 
   2   1   8     1017.25     1105.88     12.82 o 
   3   1   8     9020.97     9019.14    183.49 o 
   4   1   8       99.09      101.17      2.99 o 
   5   1   8       15.74       15.39      1.75 o 
   6   1   8        1.61        0.65      1.33 o 
   7   1   8      629.42      636.45     12.27 o 
   8   1   8       29.71       22.71      3.74 o 
   9   1   8       38.46       45.62      4.95 o 
  10   1   8       71.22       79.03      7.03 o 
  11   1   8       93.91       90.77     13.95 o 
 -11   2   8       21.82       30.53     27.24 o 
 -10   2   8       33.92       62.41     20.21 o 
  -9   2   8       41.52       48.20      7.36 o 
  -8   2   8      183.01      174.72      5.85 o 
  -7   2   8      180.70      159.13      4.46 o 
  -6   2   8      176.40      153.96      3.70 o 
  -5   2   8      121.97      106.26      3.40 o 
  -4   2   8       36.06       58.94      2.62 o 
  -3   2   8     1893.27     2015.92     30.76 o 
  -2   2   8      769.75      881.94     12.28 o 
  -1   2   8      464.40      498.98      6.46 o 
   0   2   8      568.02      547.81      6.81 o 
   1   2   8     2329.67     2375.01     28.60 o 
   2   2   8        5.97        0.77      0.77 o 
   3   2   8        0.06        0.92      0.89 o 
   4   2   8      492.66      509.50     11.88 o 
   5   2   8      142.62      129.17      4.91 o 
   6   2   8       22.64       24.90      2.70 o 
   7   2   8       42.32       39.92      4.08 o 
   8   2   8       25.79       43.54     28.65 o 
   9   2   8        9.39       17.27     18.13 o 
  10   2   8       29.48       21.17      4.86 o 
 -11   3   8       16.67       14.63      3.93 o 
 -10   3   8        0.04       -0.21      2.95 o 
  -9   3   8      394.85      327.46     39.34 o 
  -8   3   8       17.29       34.43      6.86 o 
  -7   3   8      302.43      274.70      7.87 o 
  -6   3   8      129.88      132.14      4.65 o 
  -5   3   8       76.20       84.21      3.84 o 
  -4   3   8        3.10        2.20      1.20 o 
  -3   3   8       19.03       22.91      1.35 o 
  -2   3   8      234.09      226.20      3.61 o 
  -1   3   8       74.36       75.04      2.34 o 
   0   3   8       24.89       32.22      1.77 o 
   1   3   8      102.25      106.91      2.85 o 
   2   3   8      324.10      350.79      8.99 o 
   3   3   8      318.01      319.73      8.03 o 
   4   3   8       46.28       38.73      2.88 o 
   5   3   8      987.76     1076.70     13.00 o 
   6   3   8       60.07       58.22      4.08 o 
   7   3   8      307.69      311.78     10.89 o 
   8   3   8        1.14      104.54     92.54 o 
   9   3   8       14.69       30.00     22.76 o 
  10   3   8      196.10      170.71     19.62 o 
 -10   4   8        1.08        1.10      2.71 o 
  -9   4   8        4.07        5.76      4.36 o 
  -8   4   8      248.87      215.97     24.08 o 
  -7   4   8      148.61      169.81      5.82 o 
  -6   4   8       57.68       61.45      3.61 o 
  -5   4   8      160.98      147.20      4.41 o 
  -4   4   8     1579.25     1494.39     14.49 o 
  -3   4   8      904.00      847.69     12.14 o 
  -2   4   8     1375.41     1289.47      9.92 o 
  -1   4   8     1430.20     1384.15     12.29 o 
   0   4   8      370.14      343.39      5.73 o 
   1   4   8     1338.70     1380.20     19.80 o 
   2   4   8        9.36       10.48      2.02 o 
   3   4   8       20.81       21.76      3.07 o 
   4   4   8      109.98      100.29      4.49 o 
   5   4   8      115.62      122.80      5.15 o 
   6   4   8       45.31       50.59      4.75 o 
   7   4   8        4.70        4.65      2.81 o 
   8   4   8        3.49        5.84      8.10 o 
   9   4   8       43.92       41.34      6.16 o 
  -9   5   8        1.70        0.78      2.94 o 
  -8   5   8      106.92      100.63      6.55 o 
  -7   5   8        2.26        1.11      2.45 o 
  -6   5   8      265.65      269.70      8.73 o 
  -5   5   8      642.25      618.21     10.99 o 
  -4   5   8      517.79      487.12      9.32 o 
  -3   5   8     3255.11     3094.65     32.96 o 
  -2   5   8     2946.89     2883.52     19.14 o 
  -1   5   8      926.81      909.23     10.85 o 
   0   5   8      707.61      687.22     10.51 o 
   1   5   8        0.12        0.21      1.50 o 
   2   5   8       81.98       64.79      3.98 o 
   3   5   8      108.17       97.41      4.82 o 
   4   5   8       13.04       14.20      3.62 o 
   5   5   8      146.32      152.17      6.68 o 
   6   5   8        3.42        1.95      2.59 o 
   7   5   8       31.71       27.40      4.67 o 
   8   5   8      120.93      122.71      7.99 o 
  -8   6   8      233.74      277.43     10.86 o 
  -7   6   8       81.20       98.34      6.33 o 
  -6   6   8        4.39        2.12      2.73 o 
  -5   6   8       28.31       25.99      3.81 o 
  -4   6   8      331.76      340.92      8.93 o 
  -3   6   8       48.31       53.23      4.20 o 
  -2   6   8        5.75        7.22      2.52 o 
  -1   6   8       13.83       16.68      2.76 o 
   0   6   8       87.12       86.21      4.80 o 
   1   6   8      557.83      546.11     10.67 o 
   2   6   8      204.11      188.43      6.69 o 
   3   6   8       30.92       15.23      2.89 o 
   4   6   8       80.32       72.79      6.06 o 
   5   6   8       67.92       63.70      5.97 o 
   6   6   8        0.24       -1.34      3.33 o 
   7   6   8       76.84       88.89      8.10 o 
  -6   7   8       79.64       80.20      6.40 o 
  -5   7   8        1.22       -0.71      2.83 o 
  -4   7   8        0.53        0.66      2.61 o 
  -3   7   8        0.00        0.16      2.58 o 
  -2   7   8        0.02       -0.94      2.60 o 
  -1   7   8       13.76       12.82      3.22 o 
   0   7   8        2.81        2.51      2.59 o 
   1   7   8        0.15        0.22      2.18 o 
   2   7   8       19.29       20.32      3.49 o 
   3   7   8      269.89      284.86      9.07 o 
   4   7   8       92.17       96.76      6.67 o 
   5   7   8        8.46        6.54      3.68 o 
  -3   8   8      164.97      154.68     12.93 o 
  -2   8   8        6.73       13.92      4.16 o 
  -1   8   8        0.06        1.99      3.14 o 
   0   8   8       31.77       21.84      4.31 o 
   1   8   8        5.05        6.59      3.52 o 
   2   8   8       41.79       38.20      5.34 o 
 -12   1   9       30.37       39.25      5.78 o 
 -11   1   9        0.06        0.72      2.62 o 
 -10   1   9       22.01       28.74      3.71 o 
  -9   1   9       26.89       25.44      3.80 o 
  -8   1   9      144.44      146.49      5.49 o 
  -7   1   9      480.77      486.86      8.61 o 
  -6   1   9       56.62       48.48      2.29 o 
  -5   1   9      202.50      216.37      4.57 o 
  -4   1   9      967.85      986.46     19.39 o 
  -3   1   9     2947.95     3185.32     44.51 o 
  -2   1   9     1087.32     1285.06     13.38 o 
  -1   1   9      146.98      153.96      3.20 o 
   0   1   9     2069.46     2129.88     21.23 o 
   1   1   9      246.93      234.53      3.45 o 
   2   1   9       42.03       45.60      1.91 o 
   3   1   9     2685.43     2731.72     34.74 o 
   4   1   9      151.28      166.89      3.77 o 
   5   1   9      366.42      356.86      6.00 o 
   6   1   9      577.35      576.21      8.48 o 
   7   1   9      461.35      416.88     30.10 o 
   8   1   9        2.63       10.06     12.28 o 
   9   1   9       12.13       19.12      8.82 o 
  10   1   9      228.63      225.68     35.69 o 
 -11   2   9        0.08        1.43      3.19 o 
 -10   2   9        2.45        6.43      5.89 o 
  -9   2   9      104.25      101.15      6.80 o 
  -8   2   9      619.27      579.15     10.11 o 
  -7   2   9      182.50      204.19      4.91 o 
  -6   2   9     1601.57     1568.87     22.23 o 
  -5   2   9     2087.62     1993.36     29.31 o 
  -4   2   9      543.27      522.55     12.11 o 
  -3   2   9     3718.90     3976.35     69.04 o 
  -2   2   9       78.09       80.30      1.97 o 
  -1   2   9      398.71      428.08      5.96 o 
   0   2   9       58.76       56.07      1.95 o 
   1   2   9     1073.58     1141.56      8.24 o 
   2   2   9     1725.16     1891.07     29.33 o 
   3   2   9      906.21     1030.89     17.35 o 
   4   2   9     1260.29     1217.43     19.26 o 
   5   2   9      734.62      714.13     10.27 o 
   6   2   9      612.25      613.62     12.19 o 
   7   2   9       12.27       36.95     22.64 o 
   8   2   9       80.16       91.40      8.93 o 
   9   2   9       46.02       54.78      6.18 o 
  10   2   9        1.79        3.48      3.62 o 
 -11   3   9      167.21      171.16     19.31 o 
 -10   3   9       13.05       11.58      3.27 o 
  -9   3   9       10.39        7.81      3.55 o 
  -8   3   9      623.03      567.29     11.10 o 
  -7   3   9       76.39       81.87      3.16 o 
  -6   3   9      125.91      114.74      2.99 o 
  -5   3   9        3.33        1.67      1.40 o 
  -4   3   9      163.34      173.80      4.69 o 
  -3   3   9        0.85        0.90      0.70 o 
  -2   3   9      355.51      322.20      4.36 o 
  -1   3   9     1671.77     1650.63     12.16 o 
   0   3   9      641.32      624.42      9.21 o 
   1   3   9     1203.31     1161.74     23.02 o 
   2   3   9     1402.12     1406.34     32.25 o 
   3   3   9      778.46      760.97     14.75 o 
   4   3   9      810.64      828.29     11.07 o 
   5   3   9       35.14       34.73      3.05 o 
   6   3   9      186.81      185.00      6.45 o 
   7   3   9      322.97      318.97     11.09 o 
   8   3   9      571.25      551.32     60.40 o 
   9   3   9       84.09       81.50     12.69 o 
  10   3   9      175.34      181.37     34.32 o 
 -10   4   9       40.69       36.08      9.28 o 
  -9   4   9        0.16       -1.75      2.55 o 
  -8   4   9      239.83      182.04     17.29 o 
  -7   4   9        0.66        2.30      1.69 o 
  -6   4   9       40.68       39.78      2.35 o 
  -5   4   9     1049.32     1018.54     16.39 o 
  -4   4   9       87.00       89.24      2.95 o 
  -3   4   9      422.36      408.53      6.40 o 
  -2   4   9      431.88      409.91      5.81 o 
  -1   4   9      138.84      138.76      3.63 o 
   0   4   9      285.37      259.72      5.40 o 
   1   4   9      281.95      257.42      6.19 o 
   2   4   9      208.02      195.06      6.75 o 
   3   4   9      427.09      434.79      9.22 o 
   4   4   9      255.51      239.72     11.73 o 
   5   4   9        0.22        0.01      1.79 o 
   6   4   9      200.42      193.85      8.90 o 
   7   4   9        4.06        1.60      2.68 o 
   8   4   9       26.54       37.74      5.04 o 
   9   4   9       11.03       33.12     26.15 o 
  -9   5   9       15.18       11.18      3.59 o 
  -8   5   9        2.15        2.05      2.67 o 
  -7   5   9       12.30       14.10      3.08 o 
  -6   5   9       39.13       39.24      3.77 o 
  -5   5   9       63.34       67.65      4.08 o 
  -4   5   9      601.31      598.54      9.39 o 
  -3   5   9      406.33      406.06      7.90 o 
  -2   5   9     2330.47     2233.20     17.50 o 
  -1   5   9      511.95      499.47      8.24 o 
   0   5   9      175.72      171.85      5.64 o 
   1   5   9       49.82       47.30      3.52 o 
   2   5   9       22.76       28.96      3.14 o 
   3   5   9       48.10       49.48      4.19 o 
   4   5   9      116.34      106.61      6.28 o 
   5   5   9        1.56        1.16      2.32 o 
   6   5   9       19.88       20.39      3.95 o 
   7   5   9       16.27       16.17      3.95 o 
   8   5   9        0.31       -0.42      2.98 o 
  -8   6   9       15.73       16.54      4.15 o 
  -7   6   9      125.27      132.99     10.09 o 
  -6   6   9       78.37       76.50      5.51 o 
  -5   6   9      141.49      135.95      6.65 o 
  -4   6   9        3.75        2.27      2.22 o 
  -3   6   9       62.75       68.28      4.62 o 
  -2   6   9      136.80      139.53      7.10 o 
  -1   6   9       21.93       22.73      3.04 o 
   0   6   9        4.60        4.13      2.10 o 
   1   6   9       47.36       46.43      3.98 o 
   2   6   9        0.07        2.46      2.11 o 
   3   6   9        4.80        5.22      2.40 o 
   4   6   9      135.43      134.10      7.54 o 
   5   6   9      292.62      281.70     11.85 o 
   6   6   9      247.11      264.88     10.66 o 
   7   6   9        1.56        0.54      3.86 o 
  -6   7   9       84.45       95.12      6.75 o 
  -5   7   9      103.38      107.25      6.90 o 
  -4   7   9      221.58      230.08      9.05 o 
  -3   7   9       63.45       62.37      5.59 o 
  -2   7   9       12.09       10.88      3.41 o 
  -1   7   9       31.45       41.32      4.93 o 
   0   7   9       55.44       62.33      4.79 o 
   1   7   9      370.11      358.97      9.75 o 
   2   7   9       75.95       67.29      5.17 o 
   3   7   9      200.49      222.39      8.26 o 
   4   7   9      110.01      122.14      7.30 o 
   5   7   9       28.82       26.38      5.45 o 
  -2   8   9        0.19        0.13      3.31 o 
  -1   8   9        5.23        6.80      3.67 o 
   0   8   9        2.55        4.46      3.63 o 
   1   8   9       73.60       83.51      6.62 o 
 -12   0  10       61.45       59.17     12.84 o 
 -11   0  10      394.06      419.40     15.47 o 
 -10   0  10     1030.95     1039.92     33.88 o 
  -9   0  10      600.69      574.25     20.54 o 
  -8   0  10     7333.91     7303.37    210.08 o 
  -7   0  10       11.90       14.47      3.39 o 
  -6   0  10      796.42      851.17     21.21 o 
  -5   0  10      586.09      594.60     10.83 o 
  -4   0  10     1031.74     1077.79     10.64 o 
  -3   0  10     1699.49     1764.75     47.66 o 
  -2   0  10     3345.97     3444.46     70.99 o 
  -1   0  10     3907.83     3977.91     50.57 o 
   0   0  10     2052.51     2179.67     40.70 o 
   1   0  10       73.95       84.63      3.02 o 
   2   0  10      917.31      938.47     16.49 o 
   3   0  10     4442.38     4628.97     36.80 o 
   4   0  10     1749.26     1751.70     26.88 o 
   5   0  10        1.72        1.86      1.67 o 
   6   0  10     3129.94     3141.08     49.66 o 
   7   0  10      171.68      179.79      7.58 o 
   8   0  10      532.58      505.21     85.27 o 
   9   0  10       81.80       63.75     20.11 o 
  10   0  10       20.01       12.43      9.54 o 
 -12   1  10       19.14       25.96      5.75 o 
 -11   1  10      113.54      124.89     10.85 o 
 -10   1  10       24.31       22.75      3.44 o 
  -9   1  10        7.98       10.60      3.27 o 
  -8   1  10        0.24        0.31      1.71 o 
  -7   1  10     1877.55     1840.09     20.91 o 
  -6   1  10       40.11       46.64      2.31 o 
  -5   1  10      340.90      318.91      4.23 o 
  -4   1  10     1071.57     1119.67     18.60 o 
  -3   1  10     2349.11     2638.56     38.21 o 
  -2   1  10     1764.56     1960.46     32.79 o 
  -1   1  10     2819.11     2943.28     47.77 o 
   0   1  10     3132.72     3271.84     53.72 o 
   1   1  10      410.19      387.46      4.69 o 
   2   1  10      190.85      181.42      3.42 o 
   3   1  10      892.86      884.08      9.44 o 
   4   1  10      435.88      417.05      6.37 o 
   5   1  10       31.14       36.84      2.45 o 
   6   1  10        2.94        3.35      1.62 o 
   7   1  10        1.25       -0.17      1.88 o 
   8   1  10       32.63       31.12      4.69 o 
   9   1  10       23.04       20.49      4.33 o 
  10   1  10       10.15        7.29      4.60 o 
 -11   2  10       13.34       13.39      3.50 o 
 -10   2  10       35.81       41.18     10.47 o 
  -9   2  10        6.60        3.11      2.53 o 
  -8   2  10       89.12       93.89      4.58 o 
  -7   2  10       13.29       11.35      1.70 o 
  -6   2  10       38.45       39.12      2.12 o 
  -5   2  10      154.83      135.90      5.17 o 
  -4   2  10        7.81        8.66      2.27 o 
  -3   2  10      317.78      327.13      8.39 o 
  -2   2  10      617.68      688.35      9.07 o 
  -1   2  10       52.86       63.78      2.03 o 
   0   2  10      155.83      155.07      3.22 o 
   1   2  10      179.54      171.37      4.03 o 
   2   2  10       31.38       34.44      1.89 o 
   3   2  10      718.34      744.31     11.90 o 
   4   2  10        4.68        6.81      1.43 o 
   5   2  10        3.71        2.60      1.68 o 
   6   2  10       58.17       62.62      4.15 o 
   7   2  10      207.90      199.01     17.31 o 
   8   2  10        9.09       12.57      4.33 o 
   9   2  10       53.03       80.42     34.21 o 
  10   2  10       36.86       31.58      5.85 o 
 -11   3  10        1.84       16.42     33.49 o 
 -10   3  10        0.32       -1.23      2.47 o 
  -9   3  10      122.43      106.36     13.75 o 
  -8   3  10       98.05       83.25      4.30 o 
  -7   3  10      268.71      239.62      6.10 o 
  -6   3  10       16.39       19.20      2.72 o 
  -5   3  10       14.23       12.75      2.19 o 
  -4   3  10       41.43       58.92      3.38 o 
  -3   3  10       92.28       92.62      2.30 o 
  -2   3  10       16.33       14.84      1.33 o 
  -1   3  10      597.49      593.42      7.57 o 
   0   3  10      612.51      636.09      9.08 o 
   1   3  10        0.11        1.20      1.03 o 
   2   3  10       22.97       22.17      1.90 o 
   3   3  10       86.61       94.35      5.60 o 
   4   3  10       13.02       18.35      2.53 o 
   5   3  10      146.53      143.40      5.32 o 
   6   3  10       38.30       39.84      3.77 o 
   7   3  10        5.04        5.95      2.84 o 
   8   3  10       32.80       62.64     45.34 o 
   9   3  10        3.23        2.59      3.45 o 
 -10   4  10        1.71       -0.14      2.97 o 
  -9   4  10       76.48       82.73     10.29 o 
  -8   4  10      133.84      134.40      6.04 o 
  -7   4  10       60.11       68.74      4.03 o 
  -6   4  10      116.46      117.60      3.49 o 
  -5   4  10        8.57        6.11      1.26 o 
  -4   4  10       28.20       23.35      1.79 o 
  -3   4  10      175.73      168.92      3.84 o 
  -2   4  10      993.52      947.19      8.78 o 
  -1   4  10     1045.16      973.57     13.06 o 
   0   4  10        3.00        0.53      1.25 o 
   1   4  10        1.38        3.07      1.55 o 
   2   4  10       34.53       33.27      3.17 o 
   3   4  10       11.96       12.29      2.51 o 
   4   4  10      440.74      461.08     17.96 o 
   5   4  10      221.57      219.08      6.83 o 
   6   4  10       86.27       77.25      5.78 o 
   7   4  10       83.15       84.61      8.47 o 
   8   4  10        1.11       -1.21      2.53 o 
   9   4  10       93.94      119.42     23.36 o 
  -9   5  10      366.00      367.23     11.50 o 
  -8   5  10      156.16      160.00      8.12 o 
  -7   5  10      231.12      246.66      8.30 o 
  -6   5  10       72.06       77.30      4.69 o 
  -5   5  10      249.23      264.75      7.62 o 
  -4   5  10      202.76      200.02      5.77 o 
  -3   5  10      137.22      145.08      5.27 o 
  -2   5  10     2050.68     2009.86     26.18 o 
  -1   5  10      810.93      799.62     10.45 o 
   0   5  10      218.33      201.58      6.09 o 
   1   5  10      261.25      268.07      7.09 o 
   2   5  10      529.89      522.18      9.94 o 
   3   5  10       58.51       64.98      5.22 o 
   4   5  10       32.04       24.40      3.52 o 
   5   5  10      696.59      711.09     17.05 o 
   6   5  10       81.87       78.90      6.33 o 
   7   5  10        4.35        4.99      3.12 o 
   8   5  10        5.30        2.41      3.11 o 
  -8   6  10      195.35      229.83      9.63 o 
  -7   6  10      197.06      234.12      8.87 o 
  -6   6  10        1.34        0.99      2.54 o 
  -5   6  10        2.28        2.85      2.42 o 
  -4   6  10      328.16      340.18     10.88 o 
  -3   6  10       37.66       40.80      3.87 o 
  -2   6  10      617.27      653.49     12.97 o 
  -1   6  10      121.05      130.63      5.52 o 
   0   6  10       11.25       10.92      2.61 o 
   1   6  10       36.89       30.22      3.47 o 
   2   6  10        2.31        4.81      2.26 o 
   3   6  10       57.18       55.93      4.90 o 
   4   6  10        3.06        1.45      2.35 o 
   5   6  10        0.40        0.14      2.69 o 
   6   6  10       37.34       32.58      5.27 o 
   7   6  10       47.53       54.32      7.09 o 
  -6   7  10        2.16        5.32      3.41 o 
  -5   7  10        9.14       18.07      4.06 o 
  -4   7  10        5.53        6.30      3.19 o 
  -3   7  10       67.68       64.81      5.61 o 
  -2   7  10       52.74       60.23      5.48 o 
  -1   7  10       26.97       24.14      4.28 o 
   0   7  10        0.04       -0.36      2.30 o 
   1   7  10       17.91       19.89      3.55 o 
   2   7  10        9.62       13.75      3.28 o 
   3   7  10      171.23      200.58      8.60 o 
   4   7  10        6.18       11.93      4.16 o 
   5   7  10       42.80       37.33      5.88 o 
  -2   8  10      149.63      193.09     10.39 o 
  -1   8  10       10.32        9.23      3.93 o 
   0   8  10        4.86        4.75      3.67 o 
 -11   1  11        3.62        7.03      9.15 o 
 -10   1  11      257.86      278.47      8.48 o 
  -9   1  11      417.92      411.11     29.61 o 
  -8   1  11       27.70       25.61      2.95 o 
  -7   1  11     2446.58     2399.60     36.17 o 
  -6   1  11      234.63      227.50      4.43 o 
  -5   1  11       49.20       49.98      1.95 o 
  -4   1  11        0.85        1.52      0.74 o 
  -3   1  11       79.41      102.11      2.24 o 
  -2   1  11     2103.04     2428.31     32.57 o 
  -1   1  11      108.03      119.19      2.21 o 
   0   1  11        3.91        6.23      0.88 o 
   1   1  11       63.85       51.50      1.94 o 
   2   1  11       59.61       69.44      2.39 o 
   3   1  11     1828.83     1790.45     17.80 o 
   4   1  11      809.81      840.26     10.42 o 
   5   1  11      312.15      298.17      6.15 o 
   6   1  11      545.50      537.20      8.61 o 
   7   1  11      172.96      163.42     12.66 o 
   8   1  11       22.62        9.54      3.62 o 
   9   1  11       24.21       23.23      6.36 o 
  10   1  11       62.16       57.74     21.78 o 
 -11   2  11       14.60       14.39      3.70 o 
 -10   2  11      439.16      429.01     42.25 o 
  -9   2  11      140.39      145.17     12.80 o 
  -8   2  11      246.89      252.99      7.32 o 
  -7   2  11        4.00        0.38      1.48 o 
  -6   2  11      231.27      230.44      8.16 o 
  -5   2  11      117.04      112.84      4.45 o 
  -4   2  11       61.14       58.73      3.03 o 
  -3   2  11      411.70      489.07     10.74 o 
  -2   2  11       80.02       92.47      2.34 o 
  -1   2  11     7044.56     7436.75     75.57 o 
   0   2  11     4556.14     4647.49     37.41 o 
   1   2  11     3173.43     3060.35     26.41 o 
   2   2  11      530.51      502.22      8.77 o 
   3   2  11       17.99       18.53      2.00 o 
   4   2  11      378.57      393.98      6.59 o 
   5   2  11        5.18        6.65      1.94 o 
   6   2  11        3.10        2.68      2.02 o 
   7   2  11        4.75        8.51      2.74 o 
   8   2  11       21.72       25.44      5.61 o 
   9   2  11      235.31      212.83     25.47 o 
  10   2  11        1.23       -0.14      4.21 o 
 -11   3  11        0.01        1.02      3.17 o 
 -10   3  11       52.47       40.15      7.22 o 
  -9   3  11      112.25      107.83     14.81 o 
  -8   3  11        1.57        1.83      1.77 o 
  -7   3  11      186.21      187.16      5.80 o 
  -6   3  11     1729.99     1685.22     17.38 o 
  -5   3  11     1038.14      999.75     14.07 o 
  -4   3  11      422.35      408.59      7.80 o 
  -3   3  11      344.50      334.81      4.33 o 
  -2   3  11      367.28      312.87      4.57 o 
  -1   3  11      452.31      471.95      6.11 o 
   0   3  11       28.81       29.70      2.11 o 
   1   3  11       32.27       30.21      2.06 o 
   2   3  11      488.41      454.69      7.95 o 
   3   3  11       74.32       76.20      3.79 o 
   4   3  11      419.38      409.59      8.20 o 
   5   3  11      153.33      145.91      6.74 o 
   6   3  11       18.13       16.05      2.93 o 
   7   3  11      213.73      214.59     14.84 o 
   8   3  11      188.43      187.12     21.39 o 
   9   3  11        8.17        8.83     16.24 o 
 -10   4  11       21.91       31.22      4.27 o 
  -9   4  11       56.36       54.44      6.04 o 
  -8   4  11      216.40      214.25      6.91 o 
  -7   4  11       14.38       17.60      2.33 o 
  -6   4  11       72.57       58.72      5.36 o 
  -5   4  11       31.48       34.53      2.00 o 
  -4   4  11       10.40       10.52      1.42 o 
  -3   4  11      308.51      305.41      5.20 o 
  -2   4  11      930.75      898.43      9.19 o 
  -1   4  11      217.87      201.19      4.75 o 
   0   4  11       87.09       97.92      3.69 o 
   1   4  11       69.64       64.37      3.87 o 
   2   4  11      198.47      186.28      5.67 o 
   3   4  11      132.14      140.55      5.97 o 
   4   4  11       16.49       17.64      2.75 o 
   5   4  11        0.18       -0.57      1.86 o 
   6   4  11       24.34       25.17      4.10 o 
   7   4  11        4.60        2.69      2.87 o 
   8   4  11       18.40       14.24      3.86 o 
   9   4  11      230.55      231.07     11.89 o 
  -9   5  11       16.32       17.35      3.73 o 
  -8   5  11        5.15       11.06      3.18 o 
  -7   5  11       23.85       27.47      3.53 o 
  -6   5  11        0.13       -1.06      1.94 o 
  -5   5  11       28.88       36.75      3.88 o 
  -4   5  11       51.49       48.11      3.35 o 
  -3   5  11      125.37      124.33      4.91 o 
  -2   5  11      206.45      224.64      6.31 o 
  -1   5  11        2.16        3.16      1.96 o 
   0   5  11      644.09      617.01     10.37 o 
   1   5  11      122.57      114.13      5.03 o 
   2   5  11        2.33        0.78      1.95 o 
   3   5  11       52.42       49.14      3.96 o 
   4   5  11        4.75        4.03      2.20 o 
   5   5  11       65.32       80.53      5.65 o 
   6   5  11        5.15        3.36      2.99 o 
   7   5  11        0.03        1.99      3.03 o 
   8   5  11        1.82       16.42     31.87 o 
  -8   6  11       40.27       44.12      5.34 o 
  -7   6  11      170.71      200.43      7.96 o 
  -6   6  11        7.57       10.94      3.12 o 
  -5   6  11       84.17       82.48      5.48 o 
  -4   6  11        0.91        0.01      2.14 o 
  -3   6  11      515.68      486.31     10.51 o 
  -2   6  11      268.97      276.84      8.79 o 
  -1   6  11        6.81        7.00      2.60 o 
   0   6  11      121.64      123.76      5.52 o 
   1   6  11       59.62       68.15      4.62 o 
   2   6  11       32.52       36.49      4.16 o 
   3   6  11       17.50       14.42      3.63 o 
   4   6  11        0.05       -2.38      2.19 o 
   5   6  11       36.37       25.98      4.32 o 
   6   6  11       22.46       32.87      5.42 o 
  -6   7  11       60.71       67.62      5.89 o 
  -5   7  11      103.58      113.78      7.75 o 
  -4   7  11      238.46      247.20      9.44 o 
  -3   7  11       13.54       11.14      3.40 o 
  -2   7  11       57.15       58.33      5.64 o 
  -1   7  11        2.15        4.59      3.01 o 
   0   7  11        3.68        0.63      2.58 o 
   1   7  11       83.83       92.75      5.78 o 
   2   7  11      135.36      117.59      6.43 o 
   3   7  11      127.89      143.83      7.72 o 
   4   7  11       73.46       78.84      5.93 o 
 -11   0  12       87.67       96.77      8.55 o 
 -10   0  12       70.02       70.69      6.97 o 
  -9   0  12      126.79      134.71      8.19 o 
  -8   0  12     2479.94     2535.15     47.18 o 
  -7   0  12       13.73       10.86      3.29 o 
  -6   0  12     1431.87     1372.35     17.95 o 
  -5   0  12      817.40      812.10     16.31 o 
  -4   0  12      536.67      490.04      7.21 o 
  -3   0  12        0.69        1.26      1.06 o 
  -2   0  12      463.72      424.64     13.18 o 
  -1   0  12     3276.45     3432.04     32.40 o 
   0   0  12      348.78      365.25      5.59 o 
   1   0  12     1472.50     1495.80     25.59 o 
   2   0  12      958.13      885.01     11.13 o 
   3   0  12     1189.45     1133.97     15.03 o 
   4   0  12      325.11      340.49      8.77 o 
   5   0  12      987.88      904.86     19.70 o 
   6   0  12     1509.43     1506.31     35.50 o 
   7   0  12      920.51      866.33     18.60 o 
   8   0  12      238.03      243.30     20.73 o 
   9   0  12       34.19       45.76     24.80 o 
  10   0  12        4.72        4.32      7.55 o 
 -11   1  12       26.93       26.19      3.91 o 
 -10   1  12        1.08        1.20      2.38 o 
  -9   1  12       35.59       35.83      3.54 o 
  -8   1  12      359.38      363.69      8.23 o 
  -7   1  12      119.31      114.98      4.60 o 
  -6   1  12        3.20        4.12      1.25 o 
  -5   1  12      377.78      393.40      4.99 o 
  -4   1  12     1133.21      967.06     13.98 o 
  -3   1  12     1155.74     1140.05     15.63 o 
  -2   1  12      256.80      267.59      4.71 o 
  -1   1  12        2.43        4.98      0.92 o 
   0   1  12      707.57      777.76     13.63 o 
   1   1  12      332.83      336.59      4.54 o 
   2   1  12       61.18       56.02      2.28 o 
   3   1  12        4.89        4.95      1.19 o 
   4   1  12      318.30      311.92      5.45 o 
   5   1  12     2046.01     1987.04     19.27 o 
   6   1  12      352.76      323.45      7.39 o 
   7   1  12       17.21       20.98      3.54 o 
   8   1  12        3.47        4.02      6.12 o 
   9   1  12       39.30       80.58     62.20 o 
  10   1  12       15.33       22.37      7.21 o 
 -11   2  12        2.90        4.73      3.74 o 
 -10   2  12      151.63      183.72     17.60 o 
  -9   2  12       22.48       23.74      3.17 o 
  -8   2  12       79.71       68.44      4.06 o 
  -7   2  12        4.34        4.29      1.30 o 
  -6   2  12       36.06       29.43      1.96 o 
  -5   2  12      354.25      373.04      7.34 o 
  -4   2  12      116.18      133.36      3.99 o 
  -3   2  12        5.83        7.92      0.97 o 
  -2   2  12     1563.49     1729.64     16.42 o 
  -1   2  12      600.15      624.42      6.08 o 
   0   2  12      839.28      897.36      8.91 o 
   1   2  12        6.59        6.31      1.38 o 
   2   2  12      260.87      261.21      4.82 o 
   3   2  12      896.07      896.73      9.12 o 
   4   2  12      117.36      121.67      4.06 o 
   5   2  12      461.23      464.35      8.84 o 
   6   2  12        6.25        7.79      2.35 o 
   7   2  12        7.06        7.20      2.83 o 
   8   2  12        9.16      134.98    100.81 o 
   9   2  12        0.63        1.61      3.57 o 
  10   2  12       22.28       19.32      8.82 o 
 -11   3  12       21.43       27.12      4.51 o 
 -10   3  12       61.37       60.63      8.37 o 
  -9   3  12      168.45      160.63     16.67 o 
  -8   3  12      277.26      246.54      6.62 o 
  -7   3  12      705.69      534.08     13.67 o 
  -6   3  12       33.19       45.39      4.01 o 
  -5   3  12      257.97      238.35      5.88 o 
  -4   3  12       84.25       82.95      3.66 o 
  -3   3  12      132.67      142.32      3.31 o 
  -2   3  12        7.03        6.00      1.22 o 
  -1   3  12      168.80      157.40      3.70 o 
   0   3  12       31.22       32.01      2.10 o 
   1   3  12        8.85       11.58      1.62 o 
   2   3  12      114.06      125.39      4.94 o 
   3   3  12        7.79        5.12      1.73 o 
   4   3  12       70.02       72.39      5.12 o 
   5   3  12        0.34        0.64      1.77 o 
   6   3  12        3.38        3.52      2.20 o 
   7   3  12      264.96      274.01      9.15 o 
   8   3  12        4.23        2.48      2.77 o 
   9   3  12       51.90       61.72      7.03 o 
 -10   4  12      196.33      227.61     29.54 o 
  -9   4  12      130.82      103.15     12.93 o 
  -8   4  12        7.14        5.54      2.22 o 
  -7   4  12        0.89       -1.63      2.26 o 
  -6   4  12      314.61      300.43     10.35 o 
  -5   4  12       26.39       26.74      2.92 o 
  -4   4  12       27.40       30.71      1.96 o 
  -3   4  12       10.58        8.57      1.55 o 
  -2   4  12     4015.90     3917.69     37.87 o 
  -1   4  12      674.19      624.99      9.43 o 
   0   4  12      896.25      859.90     11.28 o 
   1   4  12     1246.31     1217.34     16.21 o 
   2   4  12       64.43       74.45      4.05 o 
   3   4  12      992.25      942.99     16.10 o 
   4   4  12       22.82       23.86      3.05 o 
   5   4  12        4.49        4.26      2.24 o 
   6   4  12       57.32       49.29      5.01 o 
   7   4  12        8.92        9.83      3.56 o 
   8   4  12        9.13       12.10     10.45 o 
  -9   5  12       15.05       23.34      4.13 o 
  -8   5  12       26.60       29.23      4.04 o 
  -7   5  12        0.01       -1.78      1.98 o 
  -6   5  12      151.60      156.18      5.86 o 
  -5   5  12      152.06      145.52      5.75 o 
  -4   5  12      595.18      598.00      9.54 o 
  -3   5  12     2143.75     2152.91     25.64 o 
  -2   5  12     1149.14     1122.51     13.23 o 
  -1   5  12     1290.46     1244.13     15.42 o 
   0   5  12      119.28      114.64      5.00 o 
   1   5  12      711.72      709.18     12.37 o 
   2   5  12      129.12      131.95      6.51 o 
   3   5  12       34.48       54.78      4.16 o 
   4   5  12       45.41       40.92      3.91 o 
   5   5  12      167.96      168.05      7.32 o 
   6   5  12        8.33       11.41      3.49 o 
   7   5  12      125.42      122.83     11.26 o 
  -8   6  12       74.68       89.13      6.78 o 
  -7   6  12        6.87       11.47      3.33 o 
  -6   6  12      238.68      281.88      9.02 o 
  -5   6  12      372.12      412.78     10.64 o 
  -4   6  12       28.68       32.02      3.73 o 
  -3   6  12      150.74      142.00      7.64 o 
  -2   6  12       94.55       84.51      5.15 o 
  -1   6  12      236.82      225.74      7.70 o 
   0   6  12       37.09       33.88      3.65 o 
   1   6  12        0.63        0.16      2.11 o 
   2   6  12        6.35        3.01      2.51 o 
   3   6  12      382.49      401.03     10.19 o 
   4   6  12       66.16       82.34      5.60 o 
   5   6  12       26.53       37.95      5.25 o 
   6   6  12        7.07        7.04      3.78 o 
  -5   7  12       27.41       27.52      4.94 o 
  -4   7  12       23.68       24.88      4.24 o 
  -3   7  12       13.26        9.46      3.45 o 
  -2   7  12       10.02        7.29      3.39 o 
  -1   7  12       14.83       16.64      3.93 o 
   0   7  12       10.12        7.70      3.06 o 
   1   7  12       39.19       43.36      4.90 o 
   2   7  12        0.10        2.23      2.92 o 
   3   7  12        0.15       -4.11      2.90 o 
   4   7  12        2.87        0.51      2.86 o 
 -11   1  13      157.16      196.42      7.84 o 
 -10   1  13       89.83       88.29      8.97 o 
  -9   1  13      450.78      443.11      9.75 o 
  -8   1  13      414.85      419.86     11.12 o 
  -7   1  13      196.26      187.66      5.61 o 
  -6   1  13       63.77       66.28      2.82 o 
  -5   1  13      386.38      381.81      6.02 o 
  -4   1  13      192.23      182.20      4.30 o 
  -3   1  13       79.31       65.89      2.19 o 
  -2   1  13      211.72      245.07      4.87 o 
  -1   1  13      653.00      703.32      9.78 o 
   0   1  13       48.82       60.71      2.01 o 
   1   1  13       30.10       32.45      1.74 o 
   2   1  13      454.54      463.50      6.49 o 
   3   1  13      174.82      178.25      4.27 o 
   4   1  13       33.99       35.49      2.47 o 
   5   1  13      258.07      277.57      6.27 o 
   6   1  13       56.55       61.66      4.28 o 
   7   1  13       94.66       88.21      5.77 o 
   8   1  13       17.69       18.57      5.01 o 
   9   1  13      155.22      159.84     24.77 o 
  10   1  13       34.35       33.20      8.48 o 
 -11   2  13        8.89        6.54      3.80 o 
 -10   2  13        0.30        1.50      2.23 o 
  -9   2  13       16.32       15.65      2.78 o 
  -8   2  13      124.74      137.37      5.26 o 
  -7   2  13      196.60      192.00      4.37 o 
  -6   2  13      463.35      414.51      5.46 o 
  -5   2  13      624.33      558.45      9.60 o 
  -4   2  13      264.72      249.51      3.68 o 
  -3   2  13     1780.31     1771.40     25.36 o 
  -2   2  13      574.46      582.26      6.79 o 
  -1   2  13     3671.47     3735.36     52.92 o 
   0   2  13      375.77      370.19      7.68 o 
   1   2  13     2310.53     2268.16     14.83 o 
   2   2  13      745.53      742.24      8.16 o 
   3   2  13      179.83      187.35      4.48 o 
   4   2  13     2341.26     2254.91     54.34 o 
   5   2  13      173.33      164.14      5.67 o 
   6   2  13      582.86      600.71     11.57 o 
   7   2  13      197.06      196.12     10.39 o 
   8   2  13      500.90      479.94     56.25 o 
   9   2  13       15.56       24.32     16.83 o 
 -11   3  13       13.48       16.71      5.11 o 
 -10   3  13      410.29      410.67     37.85 o 
  -9   3  13      352.45      329.31     35.91 o 
  -8   3  13       34.79       49.02      3.49 o 
  -7   3  13        5.81        2.20      2.29 o 
  -6   3  13        2.10        0.55      2.22 o 
  -5   3  13       22.92       26.73      3.05 o 
  -4   3  13       87.36       94.03      4.20 o 
  -3   3  13       10.47       13.88      1.49 o 
  -2   3  13     3228.48     3234.39     18.26 o 
  -1   3  13        2.25        0.78      0.99 o 
   0   3  13      582.58      532.96      7.03 o 
   1   3  13     1023.43      958.05     10.00 o 
   2   3  13      549.91      539.41     15.70 o 
   3   3  13      115.60      117.16      4.74 o 
   4   3  13      479.62      494.36      9.47 o 
   5   3  13      287.36      298.34      7.80 o 
   6   3  13       70.88       72.99      4.93 o 
   7   3  13      289.41      266.41     22.01 o 
   8   3  13        0.28        5.01      6.56 o 
   9   3  13       41.00       29.33      5.89 o 
 -10   4  13      123.67      132.81     15.61 o 
  -9   4  13        0.48        0.57      2.19 o 
  -8   4  13       69.97       81.71      4.36 o 
  -7   4  13      346.84      281.21      8.48 o 
  -6   4  13      101.76       72.44      5.84 o 
  -5   4  13       66.53       63.30      3.91 o 
  -4   4  13        0.48        1.24      1.12 o 
  -3   4  13      846.29      795.91     11.00 o 
  -2   4  13        7.53        6.05      1.80 o 
  -1   4  13     1299.93     1252.06     13.40 o 
   0   4  13       10.73       12.58      2.42 o 
   1   4  13        0.92        2.10      1.71 o 
   2   4  13       16.08       12.63      2.34 o 
   3   4  13      105.36      102.86      5.33 o 
   4   4  13       16.10       15.50      2.78 o 
   5   4  13       21.31       17.40      3.01 o 
   6   4  13       32.65       42.02      4.96 o 
   7   4  13        1.15       -0.67      3.44 o 
   8   4  13       44.73       39.78      5.42 o 
  -9   5  13        3.37        2.24      2.92 o 
  -8   5  13        6.00       11.94      4.42 o 
  -7   5  13       12.66        8.17      2.43 o 
  -6   5  13       14.16       12.22      2.55 o 
  -5   5  13       36.53       39.33      3.30 o 
  -4   5  13       69.03       74.20      4.03 o 
  -3   5  13       11.68       12.10      2.45 o 
  -2   5  13      114.46      108.67      4.73 o 
  -1   5  13      346.97      341.24      9.14 o 
   0   5  13      548.27      543.25     10.73 o 
   1   5  13      189.71      200.05      7.00 o 
   2   5  13      117.85      127.18      5.54 o 
   3   5  13        0.06       -0.69      1.99 o 
   4   5  13        0.68       -0.31      2.28 o 
   5   5  13        5.60        7.04      2.93 o 
   6   5  13       98.69       89.93      7.60 o 
   7   5  13       14.02       28.29     25.51 o 
  -7   6  13      450.32      479.34     11.46 o 
  -6   6  13       19.90       19.73      3.62 o 
  -5   6  13       12.26        7.96      2.91 o 
  -4   6  13      128.31      125.49      5.98 o 
  -3   6  13      153.79      160.55      6.49 o 
  -2   6  13       46.12       49.58      4.37 o 
  -1   6  13       18.74       16.12      3.24 o 
   0   6  13       70.01       73.14      5.19 o 
   1   6  13       38.58       39.86      4.37 o 
   2   6  13       16.66       14.38      3.71 o 
   3   6  13      110.58      119.54      6.21 o 
   4   6  13        0.02       -2.97      2.25 o 
   5   6  13       61.79       63.19      5.84 o 
   6   6  13       11.67        7.11      3.99 o 
  -5   7  13        2.18       -1.67      3.51 o 
  -4   7  13        7.24        9.19      3.96 o 
  -3   7  13        6.79        9.17      3.36 o 
  -2   7  13      720.61      751.56     16.10 o 
  -1   7  13        0.73       -2.06      2.42 o 
   0   7  13      127.07      117.01      6.80 o 
   1   7  13       17.62       16.34      4.18 o 
   2   7  13       53.89       65.93      6.33 o 
   3   7  13       51.42       55.80      5.17 o 
 -11   0  14       44.57       51.43      6.90 o 
 -10   0  14       41.54       40.83      8.56 o 
  -9   0  14      117.53      127.69      8.04 o 
  -8   0  14     1419.79     1455.30     29.63 o 
  -7   0  14     4454.81     4334.26     93.83 o 
  -6   0  14    13588.60    13096.15    216.72 o 
  -5   0  14     1151.34     1069.12     23.45 o 
  -4   0  14     3262.22     3196.57     58.15 o 
  -3   0  14      884.01      878.77     16.80 o 
  -2   0  14     1299.40     1387.10     35.46 o 
  -1   0  14        0.30        4.87      2.08 o 
   0   0  14        7.42        3.64      1.64 o 
   1   0  14      592.51      598.08     11.88 o 
   2   0  14      322.42      343.61      7.28 o 
   3   0  14      178.30      190.71      6.01 o 
   4   0  14      358.85      358.70      8.62 o 
   5   0  14        0.53        3.14      2.72 o 
   6   0  14      185.52      182.83      8.94 o 
   7   0  14       38.48       42.30      5.65 o 
   8   0  14     1642.58     1433.28    806.66 o 
   9   0  14      102.21       81.06     14.96 o 
 -11   1  14      106.84      108.80      6.33 o 
 -10   1  14       41.55       44.24      7.37 o 
  -9   1  14      111.76      127.26      5.64 o 
  -8   1  14      411.01      409.11      8.74 o 
  -7   1  14       49.40       46.63      3.26 o 
  -6   1  14      244.79      226.58      4.73 o 
  -5   1  14     1509.40     1444.85     10.03 o 
  -4   1  14       12.96        9.36      1.28 o 
  -3   1  14        4.53        9.58      1.09 o 
  -2   1  14      452.12      483.82      7.24 o 
  -1   1  14     1728.27     1903.83     17.15 o 
   0   1  14       51.44       60.28      1.98 o 
   1   1  14      833.88      846.85      7.87 o 
   2   1  14     1054.32      966.67     10.36 o 
   3   1  14      857.27      822.23      9.00 o 
   4   1  14       29.25       30.16      2.47 o 
   5   1  14      435.08      434.64      7.89 o 
   6   1  14      145.32      147.14      6.03 o 
   7   1  14       77.48       91.41     18.97 o 
   8   1  14        8.65       15.64     34.33 o 
   9   1  14        0.22       15.76     37.80 o 
 -11   2  14      188.18      190.33     33.03 o 
 -10   2  14      124.53      114.10      9.22 o 
  -9   2  14       36.70       28.49      5.40 o 
  -8   2  14       22.40       19.15      2.86 o 
  -7   2  14       24.05       15.62      2.13 o 
  -6   2  14        8.56        8.57      1.36 o 
  -5   2  14      122.76      123.48      2.97 o 
  -4   2  14        1.83        1.25      0.90 o 
  -3   2  14        0.01       -0.10      0.86 o 
  -2   2  14       11.06        9.76      1.27 o 
  -1   2  14      198.80      198.36      3.70 o 
   0   2  14      290.04      286.53      5.11 o 
   1   2  14       19.72       24.42      2.15 o 
   2   2  14       77.08       68.89      2.93 o 
   3   2  14       58.34       56.40      3.02 o 
   4   2  14      168.59      170.13      5.55 o 
   5   2  14       48.49       55.79      3.84 o 
   6   2  14       26.45       26.17      3.68 o 
   7   2  14      187.43      158.08     14.17 o 
   8   2  14       21.30       29.97     36.76 o 
   9   2  14       83.81       76.96     15.65 o 
 -10   3  14       48.07       52.04     10.07 o 
  -9   3  14       35.11       34.59      3.66 o 
  -8   3  14      173.99      168.99      5.59 o 
  -7   3  14      276.28      236.14      8.27 o 
  -6   3  14        3.74       -1.53      2.10 o 
  -5   3  14       40.31       37.65      3.55 o 
  -4   3  14        6.60        4.67      1.33 o 
  -3   3  14       25.21       27.80      1.86 o 
  -2   3  14      483.76      497.78      6.47 o 
  -1   3  14       20.75       21.24      1.94 o 
   0   3  14        7.74       10.25      1.59 o 
   1   3  14       59.86       57.05      2.84 o 
   2   3  14      144.46      133.77      5.25 o 
   3   3  14       19.47       17.04      2.53 o 
   4   3  14      138.38      135.96      5.32 o 
   5   3  14        9.72       11.30      2.60 o 
   6   3  14        1.48        2.49      2.32 o 
   7   3  14       22.18       34.24     20.87 o 
   8   3  14       39.64       29.85      4.78 o 
   9   3  14       14.69       12.15      5.20 o 
 -10   4  14        3.29        0.38      4.16 o 
  -9   4  14       20.83       30.51      4.89 o 
  -8   4  14       52.55       43.86      5.73 o 
  -7   4  14      121.15      113.96      7.38 o 
  -6   4  14       52.97       45.68      5.94 o 
  -5   4  14       30.64       35.26      2.55 o 
  -4   4  14      492.88      486.32      6.74 o 
  -3   4  14      100.06       94.68      3.93 o 
  -2   4  14       75.82       71.28      3.65 o 
  -1   4  14      178.72      182.21      6.46 o 
   0   4  14     1513.20     1479.39     18.59 o 
   1   4  14      311.96      293.29      7.64 o 
   2   4  14        2.64        2.06      1.73 o 
   3   4  14       99.99       89.29      5.17 o 
   4   4  14        5.68        5.79      2.29 o 
   5   4  14        0.96       -0.24      2.02 o 
   6   4  14      171.15      176.71      9.16 o 
   7   4  14       15.25       14.00      3.78 o 
   8   4  14        3.25        1.75      3.21 o 
  -9   5  14       69.35       87.66      6.41 o 
  -8   5  14      106.62       95.60     66.14 o 
  -7   5  14      185.72      201.08     11.66 o 
  -6   5  14      387.75      390.02     14.28 o 
  -5   5  14      123.59      132.44      5.23 o 
  -4   5  14       89.30       92.96      4.37 o 
  -3   5  14      185.34      176.03      5.74 o 
  -2   5  14       40.79       43.50      3.42 o 
  -1   5  14        0.08       -0.41      2.12 o 
   0   5  14      856.78      865.05     17.24 o 
   1   5  14      193.84      195.55      7.03 o 
   2   5  14      224.16      229.16      7.26 o 
   3   5  14      232.36      242.37      7.63 o 
   4   5  14      514.02      542.10     11.48 o 
   5   5  14      148.31      175.27      7.86 o 
   6   5  14        0.35        0.26      3.49 o 
   7   5  14      126.21      138.51      8.69 o 
  -7   6  14      147.69      191.28      8.18 o 
  -6   6  14      447.50      504.63     12.63 o 
  -5   6  14       20.39       29.91      4.23 o 
  -4   6  14       24.99       26.28      3.83 o 
  -3   6  14        2.17        3.55      2.64 o 
  -2   6  14      200.28      220.53      7.67 o 
  -1   6  14       19.87       19.25      3.51 o 
   0   6  14      451.40      480.39     12.26 o 
   1   6  14       75.19       71.33      6.54 o 
   2   6  14      106.74      104.10      6.31 o 
   3   6  14        7.42        5.68      2.74 o 
   4   6  14       41.28       45.63      4.73 o 
   5   6  14        0.07        0.89      3.38 o 
  -5   7  14       91.83       96.07      8.41 o 
  -4   7  14       48.05       46.69      6.54 o 
  -3   7  14        0.01       -0.95      3.08 o 
  -2   7  14      122.37      111.09      8.03 o 
  -1   7  14      143.66      155.72      9.39 o 
   0   7  14       10.20       14.81      4.40 o 
   1   7  14       41.80       43.63      6.15 o 
   2   7  14       23.54       22.40      4.64 o 
   3   7  14       23.60       28.23      5.23 o 
 -11   1  15       65.79       82.19     14.45 o 
 -10   1  15       32.93       34.08      5.09 o 
  -9   1  15      191.48      195.14      6.79 o 
  -8   1  15       61.05       62.11      4.03 o 
  -7   1  15       34.42       30.35      2.93 o 
  -6   1  15      372.51      337.77      6.41 o 
  -5   1  15     1661.54     1598.46     11.23 o 
  -4   1  15     2109.79     2073.46     15.89 o 
  -3   1  15     1121.06     1112.88     11.38 o 
  -2   1  15     1777.57     1803.75     25.49 o 
  -1   1  15      427.47      437.23      5.82 o 
   0   1  15      162.61      186.58      4.20 o 
   1   1  15       10.77       12.97      1.46 o 
   2   1  15        2.70        4.81      1.30 o 
   3   1  15       40.52       42.94      2.59 o 
   4   1  15      573.17      540.72     13.90 o 
   5   1  15      226.38      219.81      6.98 o 
   6   1  15       14.18       15.09      3.19 o 
   7   1  15      142.99      174.53     32.81 o 
   8   1  15       65.67      106.40     45.15 o 
   9   1  15       82.15       65.79     11.46 o 
 -11   2  15       18.00       13.42      7.63 o 
 -10   2  15      252.31      274.03     26.62 o 
  -9   2  15       34.85       28.27      5.92 o 
  -8   2  15      428.83      413.23     10.43 o 
  -7   2  15      237.34      211.17      6.30 o 
  -6   2  15      109.41      102.79      3.23 o 
  -5   2  15       14.51       12.99      1.44 o 
  -4   2  15      539.54      553.75      6.98 o 
  -3   2  15      372.81      366.09      6.19 o 
  -2   2  15      760.26      722.41      8.67 o 
  -1   2  15        2.46        0.29      1.04 o 
   0   2  15       22.66       24.42      1.98 o 
   1   2  15     1634.34     1660.75     13.50 o 
   2   2  15      758.14      750.02      9.04 o 
   3   2  15      789.42      748.57      9.55 o 
   4   2  15       18.13       19.51      2.68 o 
   5   2  15       22.78       22.92      3.04 o 
   6   2  15        1.98        0.23      1.99 o 
   7   2  15        6.80        5.75     15.50 o 
   8   2  15      103.57       90.29     11.33 o 
   9   2  15       11.32       18.94      5.70 o 
 -10   3  15       11.86       15.79      4.47 o 
  -9   3  15       75.22       74.26      7.12 o 
  -8   3  15      164.13      151.10      5.97 o 
  -7   3  15      250.24      238.46      8.31 o 
  -6   3  15       16.83        7.93      2.90 o 
  -5   3  15       98.96      108.57      4.92 o 
  -4   3  15      500.98      460.03      6.09 o 
  -3   3  15      755.27      710.49      8.82 o 
  -2   3  15       20.81       20.06      2.27 o 
  -1   3  15      371.88      366.02      6.35 o 
   0   3  15       18.55       23.61      2.12 o 
   1   3  15        0.10        0.42      1.22 o 
   2   3  15       55.51       55.53      3.95 o 
   3   3  15       49.08       50.35      3.61 o 
   4   3  15      426.86      410.86     14.49 o 
   5   3  15      527.76      506.04     13.46 o 
   6   3  15      108.69      122.82      7.90 o 
   7   3  15       64.86       77.54      9.99 o 
   8   3  15        0.32       -0.86      3.27 o 
  -9   4  15        0.25       -0.31      2.00 o 
  -8   4  15        5.25       12.14      4.78 o 
  -7   4  15       13.78       16.96      4.64 o 
  -6   4  15      221.13      210.32     10.72 o 
  -5   4  15      174.76      189.82      4.18 o 
  -4   4  15      212.20      206.94      6.26 o 
  -3   4  15      137.92      138.60      5.02 o 
  -2   4  15        0.02       -0.02      1.85 o 
  -1   4  15     1825.88     1797.30     15.93 o 
   0   4  15      242.28      236.79      6.98 o 
   1   4  15       48.62       40.31      3.34 o 
   2   4  15       67.25       65.31      4.11 o 
   3   4  15       70.52       79.92      5.10 o 
   4   4  15      265.65      283.40     11.86 o 
   5   4  15       22.74       21.70      3.41 o 
   6   4  15       20.16       24.41     21.83 o 
   7   4  15        5.66        2.60      3.27 o 
  -8   5  15       24.30       19.24     16.81 o 
  -7   5  15       18.89       16.11      6.59 o 
  -6   5  15        4.20        4.60      2.75 o 
  -5   5  15        0.41       -0.61      1.85 o 
  -4   5  15       50.57       56.38      4.24 o 
  -3   5  15       79.72       80.03      4.93 o 
  -2   5  15        0.91       -1.41      2.12 o 
  -1   5  15      169.53      169.99      7.71 o 
   0   5  15      318.64      330.86      9.90 o 
   1   5  15       25.62       16.94      3.17 o 
   2   5  15      397.87      419.73     10.40 o 
   3   5  15      131.37      144.83      6.29 o 
   4   5  15      149.74      149.93      6.66 o 
   5   5  15        2.67        3.32      2.91 o 
   6   5  15        4.25        3.28      3.89 o 
  -7   6  15      334.01      433.43     11.31 o 
  -6   6  15      124.36      132.98      8.11 o 
  -5   6  15       92.14       99.75      6.52 o 
  -4   6  15       16.23       14.55      3.58 o 
  -3   6  15       73.70       68.10      5.86 o 
  -2   6  15        0.03       -0.24      2.58 o 
  -1   6  15     1319.18     1301.89     21.87 o 
   0   6  15       47.81       55.28      5.91 o 
   1   6  15       29.17       27.81      4.42 o 
   2   6  15       34.07       42.03      5.29 o 
   3   6  15       45.91       50.54      5.62 o 
   4   6  15       16.33       16.57      4.42 o 
   5   6  15        0.26       -1.88      3.82 o 
  -4   7  15       96.21      113.16      8.91 o 
  -3   7  15      244.73      266.50     11.18 o 
  -2   7  15       38.85       45.09      5.98 o 
  -1   7  15        4.79        1.82      3.50 o 
   0   7  15        1.91        3.39      3.78 o 
   1   7  15        9.38        3.82      4.45 o 
   2   7  15        2.54       -3.14      2.88 o 
 -11   0  16       81.59       88.61     20.73 o 
 -10   0  16       20.02       20.32      5.86 o 
  -9   0  16       91.66       97.15      8.93 o 
  -8   0  16      128.16      127.64      9.12 o 
  -7   0  16      552.90      533.93     16.57 o 
  -6   0  16     3153.24     3175.52     54.95 o 
  -5   0  16       19.31       18.77      3.35 o 
  -4   0  16      546.40      559.66     14.39 o 
  -3   0  16       68.12       64.11      5.48 o 
  -2   0  16       38.08       31.51      3.76 o 
  -1   0  16       64.58       57.80      4.77 o 
   0   0  16        2.11        0.78      1.78 o 
   1   0  16     2271.60     2375.15     39.93 o 
   2   0  16      279.03      242.71      7.21 o 
   3   0  16      462.53      462.12     10.51 o 
   4   0  16      390.03      362.95     10.04 o 
   5   0  16        7.99       10.83      3.52 o 
   6   0  16       14.56        6.23      3.51 o 
   7   0  16      110.06      121.28     36.63 o 
   8   0  16      251.30       21.26     32.81 o 
   9   0  16      245.12      193.19    124.67 o 
 -11   1  16       42.51       43.27     12.02 o 
 -10   1  16       83.58       84.79      6.39 o 
  -9   1  16       61.81       62.77      5.38 o 
  -8   1  16        2.66        0.78      1.94 o 
  -7   1  16      304.92      306.21     10.14 o 
  -6   1  16      205.37      172.31      5.32 o 
  -5   1  16        7.37        8.21      1.78 o 
  -4   1  16       23.38       25.46      2.18 o 
  -3   1  16      524.45      535.26      6.70 o 
  -2   1  16      377.88      328.96      6.76 o 
  -1   1  16     2222.62     2262.61     37.33 o 
   0   1  16      746.77      727.77      8.67 o 
   1   1  16      437.13      439.09      6.18 o 
   2   1  16       42.30       41.07      2.50 o 
   3   1  16       33.96       34.12      2.63 o 
   4   1  16        3.49        3.30      1.78 o 
   5   1  16        4.58        4.06      2.14 o 
   6   1  16       38.54       45.37      4.40 o 
   7   1  16      317.99      310.61     15.42 o 
   8   1  16      243.57      236.93     11.87 o 
   9   1  16        4.46       20.62     49.28 o 
 -11   2  16      202.52      239.66     40.07 o 
 -10   2  16      140.45      144.22     17.81 o 
  -9   2  16        4.10        1.35      2.29 o 
  -8   2  16      392.00      390.74      9.21 o 
  -7   2  16      156.50      160.71      5.75 o 
  -6   2  16      403.78      372.75      6.20 o 
  -5   2  16       13.12       15.25      1.72 o 
  -4   2  16       83.78       90.20      3.10 o 
  -3   2  16      759.54      773.57     12.62 o 
  -2   2  16        0.08        0.10      1.04 o 
  -1   2  16      133.76      141.89      4.29 o 
   0   2  16      333.92      332.95      7.10 o 
   1   2  16       86.03       81.72      3.76 o 
   2   2  16       29.34       30.51      2.44 o 
   3   2  16       35.99       33.58      2.83 o 
   4   2  16      150.35      148.45      5.85 o 
   5   2  16      408.64      398.10     11.60 o 
   6   2  16       20.54      192.80    108.54 o 
   7   2  16       54.81       51.23      8.99 o 
   8   2  16       17.67       28.67     21.19 o 
 -10   3  16       24.47       23.74     12.69 o 
  -9   3  16        1.11        1.65      2.17 o 
  -8   3  16        5.29        5.78      2.15 o 
  -7   3  16       47.93       44.43      4.50 o 
  -6   3  16      638.51      512.69     15.26 o 
  -5   3  16      754.75      600.36      6.81 o 
  -4   3  16      183.07      187.71      4.28 o 
  -3   3  16      892.27      869.04     11.61 o 
  -2   3  16      250.78      236.21      5.81 o 
  -1   3  16      188.03      177.82      5.23 o 
   0   3  16      231.75      222.97      5.93 o 
   1   3  16       69.92       70.69      3.76 o 
   2   3  16       16.39       19.55      3.11 o 
   3   3  16        0.07       -0.68      1.63 o 
   4   3  16       14.80       18.11      3.14 o 
   5   3  16        2.73        2.70      2.30 o 
   6   3  16        4.27       12.01     13.98 o 
   7   3  16       46.68       28.32      6.38 o 
   8   3  16        0.05        1.52      3.41 o 
  -9   4  16      131.79      102.28     13.75 o 
  -8   4  16      427.59      428.55    118.85 o 
  -7   4  16      613.49      546.53     65.86 o 
  -6   4  16       16.11       28.51      5.35 o 
  -5   4  16       12.97       13.10      3.11 o 
  -4   4  16      223.77      218.82      7.70 o 
  -3   4  16       31.11       27.54      2.77 o 
  -2   4  16        0.01        0.65      1.55 o 
  -1   4  16      227.19      222.68      6.72 o 
   0   4  16     2173.55     2206.15     29.05 o 
   1   4  16      110.82      103.96      5.82 o 
   2   4  16      633.42      618.02     13.14 o 
   3   4  16      771.85      788.55     15.32 o 
   4   4  16       24.25       33.24      4.50 o 
   5   4  16      333.80      362.94     10.82 o 
   6   4  16      121.19      134.10     20.99 o 
   7   4  16       11.00        8.74      4.89 o 
  -8   5  16        2.94        2.53      9.55 o 
  -7   5  16        0.03       -3.28      4.45 o 
  -6   5  16       10.78        7.11      2.85 o 
  -5   5  16       59.19       59.09      4.62 o 
  -4   5  16       16.23       18.57      3.05 o 
  -3   5  16       20.71       20.62      3.23 o 
  -2   5  16      142.88      135.21      8.73 o 
  -1   5  16     1148.39     1187.66     19.56 o 
   0   5  16      477.05      466.94     12.95 o 
   1   5  16      106.13      106.35      6.43 o 
   2   5  16      153.33      152.84      7.61 o 
   3   5  16      316.63      322.56     10.75 o 
   4   5  16      133.87      137.86      7.85 o 
   5   5  16        0.29       -0.27      2.99 o 
   6   5  16        3.27        1.03      4.49 o 
  -7   6  16       36.15       48.07      6.88 o 
  -6   6  16      140.48      144.21      7.92 o 
  -5   6  16        0.30        2.58      3.21 o 
  -4   6  16       42.91       47.47      5.62 o 
  -3   6  16      235.16      260.64     10.30 o 
  -2   6  16       28.62       29.80      4.65 o 
  -1   6  16       28.63       29.35      4.76 o 
   0   6  16       22.58       16.33      3.77 o 
   1   6  16      174.17      182.30      8.59 o 
   2   6  16        8.42       10.11      3.59 o 
   3   6  16       13.09       13.14      3.91 o 
   4   6  16        3.09        2.58      3.37 o 
  -4   7  16       74.93       76.12      8.74 o 
  -3   7  16        5.94        3.17      3.94 o 
  -2   7  16        0.00       -3.31      3.87 o 
  -1   7  16       89.91       92.44      7.84 o 
   0   7  16        6.90       18.00      5.95 o 
   1   7  16       15.56       11.15      4.13 o 
 -11   1  17       87.35       77.94     14.01 o 
 -10   1  17       18.77       18.96      5.70 o 
  -9   1  17        2.66        4.68      2.80 o 
  -8   1  17       18.93       20.89      3.83 o 
  -7   1  17      586.87      567.99     12.15 o 
  -6   1  17     1399.66     1358.79     15.83 o 
  -5   1  17      398.26      399.22      8.26 o 
  -4   1  17      248.82      237.25      6.07 o 
  -3   1  17     1071.30     1049.59     17.96 o 
  -2   1  17      602.78      634.19     12.17 o 
  -1   1  17      534.01      564.49      9.46 o 
   0   1  17      202.46      197.32      5.89 o 
   1   1  17      166.80      149.97      4.55 o 
   2   1  17       92.31       84.90      3.86 o 
   3   1  17       87.17       88.09      3.74 o 
   4   1  17      757.23      750.37     10.97 o 
   5   1  17       54.46       50.06      4.43 o 
   6   1  17      263.62      238.98     22.24 o 
   7   1  17       58.46      100.44     37.48 o 
   8   1  17      104.11      105.48     25.15 o 
 -10   2  17        4.92        2.65      3.11 o 
  -9   2  17       93.70       95.17     12.81 o 
  -8   2  17       10.42        6.29      2.72 o 
  -7   2  17        7.49        2.58      2.20 o 
  -6   2  17      524.15      485.76      9.92 o 
  -5   2  17       86.01       89.64      3.56 o 
  -4   2  17      228.82      206.30      4.58 o 
  -3   2  17      297.21      270.17      5.84 o 
  -2   2  17        7.55        3.96      1.48 o 
  -1   2  17      117.79      103.33      3.87 o 
   0   2  17      187.93      181.08      5.55 o 
   1   2  17     1688.58     1657.47     15.11 o 
   2   2  17        5.94        7.16      1.91 o 
   3   2  17     1503.02     1405.92     68.02 o 
   4   2  17      471.55      486.08     12.75 o 
   5   2  17        2.59       -0.15      2.31 o 
   6   2  17      683.86      640.96     56.80 o 
   7   2  17        5.68        7.90     15.49 o 
   8   2  17       40.77       52.24     13.30 o 
 -10   3  17      306.05      347.00     61.02 o 
  -9   3  17      111.37      121.77     15.56 o 
  -8   3  17      166.06      146.31     18.73 o 
  -7   3  17      328.16      306.50     10.93 o 
  -6   3  17        0.26        1.79      1.76 o 
  -5   3  17      217.97      214.23      4.54 o 
  -4   3  17        2.80        1.64      1.45 o 
  -3   3  17       58.40       60.87      3.41 o 
  -2   3  17      381.33      377.10      7.40 o 
  -1   3  17      494.82      510.76      9.80 o 
   0   3  17     2751.72     2728.20     20.05 o 
   1   3  17        0.12       -0.17      1.85 o 
   2   3  17      154.76      155.69      6.64 o 
   3   3  17       70.45       66.27      5.07 o 
   4   3  17      229.82      240.58      8.73 o 
   5   3  17       65.05       65.11      5.60 o 
   6   3  17       45.60       51.36      8.12 o 
   7   3  17        0.02        6.80      7.34 o 
   8   3  17        0.08        3.50      4.44 o 
  -9   4  17       11.39        7.15      6.58 o 
  -8   4  17       60.94       63.19     17.24 o 
  -7   4  17        1.27        0.38      3.69 o 
  -6   4  17       24.70       34.58      4.93 o 
  -5   4  17      844.31      758.81     10.80 o 
  -4   4  17      230.56      254.79      6.39 o 
  -3   4  17       14.07       20.77      2.58 o 
  -2   4  17       86.12       87.76      4.33 o 
  -1   4  17        7.09        4.61      2.15 o 
   0   4  17       13.41       13.92      3.18 o 
   1   4  17      419.74      427.54     10.89 o 
   2   4  17       53.51       48.35      4.83 o 
   3   4  17        4.14        5.80      2.82 o 
   4   4  17       11.64       10.56      3.39 o 
   5   4  17      127.93      145.36      8.02 o 
   6   4  17      197.05      203.82     14.24 o 
   7   4  17        9.07        4.63      4.37 o 
  -8   5  17        0.12       -0.74      5.24 o 
  -7   5  17        6.18        7.98      6.03 o 
  -6   5  17       37.66       54.04      4.47 o 
  -5   5  17       20.23       18.57      3.26 o 
  -4   5  17        8.70        6.67      3.39 o 
  -3   5  17       36.05       37.81      4.95 o 
  -2   5  17       11.56       10.31      2.80 o 
  -1   5  17        0.63        2.70      2.42 o 
   0   5  17       18.96       19.97      3.71 o 
   1   5  17       17.35       18.19      3.75 o 
   2   5  17      154.79      144.93      7.59 o 
   3   5  17       21.48       17.45      3.86 o 
   4   5  17        0.01        1.47      3.02 o 
   5   5  17        0.05       -0.35      3.21 o 
   6   5  17        2.05       -2.56      3.90 o 
  -6   6  17        2.31        7.15      3.40 o 
  -5   6  17      721.28      819.78     17.79 o 
  -4   6  17      224.18      233.98     10.34 o 
  -3   6  17        4.17        2.46      3.00 o 
  -2   6  17      146.34      146.17     10.09 o 
  -1   6  17        5.38        1.30      2.80 o 
   0   6  17      119.40      130.61      7.57 o 
   1   6  17       46.81       47.07      5.47 o 
   2   6  17       28.90       21.15      4.43 o 
   3   6  17        7.52       10.55      3.76 o 
   4   6  17        1.09       -0.47      3.41 o 
  -3   7  17       11.97        6.80      4.30 o 
  -2   7  17        6.89        3.71      4.13 o 
  -1   7  17        4.01        1.52      4.31 o 
   0   7  17      797.36      880.08     19.57 o 
 -11   0  18      133.22      119.84     43.70 o 
 -10   0  18      105.99      109.33     10.10 o 
  -9   0  18       93.07       90.70      8.88 o 
  -8   0  18        0.20        0.52      3.09 o 
  -7   0  18       94.73       89.79      7.86 o 
  -6   0  18      823.97      789.38     16.00 o 
  -5   0  18     7424.71     7309.62     93.48 o 
  -4   0  18     3002.75     2941.67     93.17 o 
  -3   0  18      589.44      550.68     18.11 o 
  -2   0  18     1573.14     1510.44     22.02 o 
  -1   0  18      488.14      472.78     12.68 o 
   0   0  18     1454.77     1480.07     40.00 o 
   1   0  18        4.32        3.86      2.54 o 
   2   0  18      313.69      339.43     13.47 o 
   3   0  18       12.00       12.33      3.53 o 
   4   0  18       18.67       13.61      4.81 o 
   5   0  18       61.11       57.66      7.69 o 
   6   0  18      159.92      178.68     12.33 o 
   7   0  18       19.48       22.84     22.05 o 
   8   0  18       44.53       -3.67     33.59 o 
 -11   1  18       94.45       98.63     14.45 o 
 -10   1  18      363.19      419.63     17.35 o 
  -9   1  18      185.27      184.07      8.26 o 
  -8   1  18      383.16      368.46     10.63 o 
  -7   1  18      155.55      162.81      7.11 o 
  -6   1  18     1107.95     1078.99     21.12 o 
  -5   1  18      350.73      359.86     13.73 o 
  -4   1  18      342.43      320.41      7.27 o 
  -3   1  18      487.82      477.70      8.79 o 
  -2   1  18       80.51       87.99      4.58 o 
  -1   1  18      238.78      242.79      6.58 o 
   0   1  18        2.74        0.67      1.49 o 
   1   1  18       78.96       91.87      4.56 o 
   2   1  18       38.82       45.76      3.68 o 
   3   1  18      378.49      376.44      9.02 o 
   4   1  18      193.88      187.44      6.56 o 
   5   1  18      534.02      538.76     13.72 o 
   6   1  18       11.44       11.61      3.73 o 
   7   1  18      253.32      246.47     43.68 o 
   8   1  18       92.75       46.98     41.47 o 
 -10   2  18       22.59       16.50      4.68 o 
  -9   2  18       70.11       72.51      5.67 o 
  -8   2  18      116.01      109.12      6.09 o 
  -7   2  18        1.72        2.98      2.18 o 
  -6   2  18        0.93        0.47      1.84 o 
  -5   2  18      466.94      433.09      8.80 o 
  -4   2  18      236.64      238.36      6.33 o 
  -3   2  18        0.99        0.95      1.55 o 
  -2   2  18       20.00       19.03      2.58 o 
  -1   2  18      287.10      288.71      7.31 o 
   0   2  18        0.04        0.13      1.90 o 
   1   2  18       68.75       70.97      4.27 o 
   2   2  18      328.76      300.49      7.10 o 
   3   2  18       35.00       39.92      4.13 o 
   4   2  18      195.80      189.43      7.67 o 
   5   2  18      152.76      132.10      7.69 o 
   6   2  18        1.13        6.66      7.01 o 
   7   2  18       28.88       31.71      5.94 o 
   8   2  18        1.78        4.04      6.90 o 
 -10   3  18        5.23        3.92      4.12 o 
  -9   3  18       58.22       65.33     15.62 o 
  -8   3  18       64.97       73.84      7.24 o 
  -7   3  18       58.27       65.31      5.98 o 
  -6   3  18      421.43      428.93      9.03 o 
  -5   3  18      301.00      268.37      6.65 o 
  -4   3  18       49.35       45.72      3.41 o 
  -3   3  18      131.20      131.22      5.17 o 
  -2   3  18       82.86       83.15      4.46 o 
  -1   3  18      223.15      215.09      6.70 o 
   0   3  18       63.36       76.01      4.10 o 
   1   3  18        5.13        6.21      2.44 o 
   2   3  18      200.16      214.57      7.83 o 
   3   3  18       45.40       50.93      4.74 o 
   4   3  18       81.02       89.38      6.03 o 
   5   3  18      120.81      103.62      7.59 o 
   6   3  18        7.06        8.50      3.82 o 
   7   3  18        7.58       67.25     66.99 o 
  -9   4  18       69.72       81.32     33.15 o 
  -8   4  18        1.11       -1.89      4.77 o 
  -7   4  18       16.60        4.26      3.85 o 
  -6   4  18      114.08       80.00     18.35 o 
  -5   4  18       12.40       18.62      2.71 o 
  -4   4  18       93.65      108.28      4.64 o 
  -3   4  18       69.10       75.78      4.12 o 
  -2   4  18      291.14      272.86      7.55 o 
  -1   4  18      221.74      219.64      7.68 o 
   0   4  18       65.44       66.10      5.00 o 
   1   4  18       71.73       80.74      5.58 o 
   2   4  18     1106.49     1117.02     19.45 o 
   3   4  18      175.49      175.77      8.84 o 
   4   4  18        1.52        4.84      3.03 o 
   5   4  18      127.91      133.12      8.78 o 
   6   4  18       58.53       61.54      8.04 o 
  -8   5  18       56.76       39.59     31.10 o 
  -7   5  18       11.95       21.03     11.99 o 
  -6   5  18      210.36      223.91     29.13 o 
  -5   5  18       45.29       48.38      4.42 o 
  -4   5  18      353.55      368.84      8.96 o 
  -3   5  18      114.77      123.51      5.73 o 
  -2   5  18      452.78      458.10     12.50 o 
  -1   5  18       37.25       30.94      4.17 o 
   0   5  18      170.46      169.65      7.80 o 
   1   5  18      284.61      290.22     10.05 o 
   2   5  18      124.12      125.82      7.35 o 
   3   5  18       71.31       75.62      6.30 o 
   4   5  18        6.04        8.98      3.65 o 
   5   5  18       23.57       28.71      5.64 o 
  -6   6  18        1.83        3.94      9.19 o 
  -4   6  18      159.31      166.26     10.85 o 
  -3   6  18       16.16        9.99      4.68 o 
  -2   6  18       30.20       31.03      4.55 o 
  -1   6  18      154.42      162.93      8.07 o 
   0   6  18       39.94       41.68      5.35 o 
   1   6  18       15.00       10.22      3.79 o 
   2   6  18      104.17      115.38      7.78 o 
   3   6  18        5.60        2.94      3.31 o 
 -10   1  19      325.87      362.96     12.03 o 
  -9   1  19       54.08       64.17      5.70 o 
  -8   1  19      161.97      164.66      7.64 o 
  -7   1  19      521.88      532.56     12.34 o 
  -6   1  19        4.24        1.72      2.00 o 
  -5   1  19     1566.53     1522.11     19.59 o 
  -4   1  19       29.47       29.43      2.99 o 
  -3   1  19      191.38      193.42      6.00 o 
  -2   1  19      225.86      217.95      6.94 o 
  -1   1  19       52.44       53.16      3.73 o 
   0   1  19      736.92      718.81     11.62 o 
   1   1  19       80.87       90.41      4.76 o 
   2   1  19      126.73      123.69      5.50 o 
   3   1  19      106.24      100.69      5.33 o 
   4   1  19      212.46      204.78      8.77 o 
   5   1  19      183.49      195.57     10.55 o 
   6   1  19       17.93        9.37      8.30 o 
   7   1  19       10.65       11.78      5.66 o 
   8   1  19       20.18       14.96     39.11 o 
 -10   2  19       49.26       45.27      9.85 o 
  -9   2  19       59.72       61.17      5.44 o 
  -8   2  19      170.63      185.42      7.63 o 
  -7   2  19      243.30      251.57      8.35 o 
  -6   2  19      130.64      138.62      6.12 o 
  -5   2  19     1010.88      935.04     13.35 o 
  -4   2  19       97.94       89.22      4.45 o 
  -3   2  19        5.96        3.08      1.81 o 
  -2   2  19      252.69      257.21      7.05 o 
  -1   2  19      100.68      108.31      4.95 o 
   0   2  19      337.55      300.65      8.76 o 
   1   2  19      184.17      177.72      6.34 o 
   2   2  19        6.69        5.43      2.49 o 
   3   2  19      357.00      370.44     11.86 o 
   4   2  19      162.88      178.52      8.84 o 
   5   2  19      112.39      111.60     15.15 o 
   6   2  19       13.47       11.98      4.69 o 
   7   2  19        7.08       13.51      9.87 o 
  -9   3  19       49.19       42.17      8.40 o 
  -8   3  19       30.01       27.79      3.43 o 
  -7   3  19      110.81      102.81      4.87 o 
  -6   3  19      455.15      430.64     10.49 o 
  -5   3  19      592.85      560.04     10.39 o 
  -4   3  19       26.62       14.68      2.57 o 
  -3   3  19       97.65      103.24      4.88 o 
  -2   3  19      305.24      290.26      7.74 o 
  -1   3  19      728.62      719.22     12.23 o 
   0   3  19       61.96       61.41      4.26 o 
   1   3  19      649.66      644.95     15.07 o 
   2   3  19       27.46       26.45      4.52 o 
   3   3  19        0.46       -3.35      2.49 o 
   4   3  19      103.13      104.31     10.11 o 
   5   3  19       10.59       33.44     56.21 o 
   6   3  19        8.19        7.49      4.66 o 
   7   3  19      270.39      263.45     54.58 o 
  -9   4  19        0.38        4.43      6.42 o 
  -8   4  19      446.17      470.02     81.99 o 
  -7   4  19       29.34       22.97      6.29 o 
  -6   4  19        9.69       11.80      2.56 o 
  -5   4  19       45.00       44.21      3.92 o 
  -4   4  19       18.96       21.71      2.98 o 
  -3   4  19       15.29       19.59      2.93 o 
  -2   4  19        4.80        2.06      2.20 o 
  -1   4  19       88.33      100.83      6.58 o 
   0   4  19       21.50       19.74      4.02 o 
   1   4  19      986.80     1012.49     19.73 o 
   2   4  19        2.89        6.20      3.53 o 
   3   4  19      127.17      124.28      8.11 o 
   4   4  19       59.90       55.30      6.49 o 
   5   4  19       47.10       57.59     11.29 o 
   6   4  19       43.44       57.07     17.54 o 
  -7   5  19       46.53       29.50     20.33 o 
  -6   5  19       40.40       47.97      6.16 o 
  -5   5  19        0.16        2.41      2.52 o 
  -4   5  19        8.50       10.89      2.97 o 
  -3   5  19        8.07        8.72      3.21 o 
  -2   5  19       11.79       11.46      3.45 o 
  -1   5  19       95.47      106.99      7.31 o 
   0   5  19       56.04       66.08      6.31 o 
   1   5  19       27.23       26.94      5.04 o 
   2   5  19      261.22      269.63     11.58 o 
   3   5  19       33.38       39.18      5.92 o 
   4   5  19      118.19      112.43      8.85 o 
   5   5  19       14.78       17.62      6.13 o 
  -5   6  19      107.14      146.81     18.11 o 
  -4   6  19       19.39       30.58      5.30 o 
  -3   6  19       48.79       57.84      5.91 o 
  -2   6  19      182.63      198.18      9.65 o 
  -1   6  19      110.67      121.44      8.40 o 
   0   6  19        1.21        1.21      3.33 o 
   1   6  19      771.42      773.42     19.59 o 
   2   6  19       33.57       42.23      6.27 o 
   3   6  19        6.05        1.52      4.12 o 
 -10   0  20        9.74        5.55      4.90 o 
  -9   0  20        3.94        3.54      4.05 o 
  -8   0  20       11.33        7.81      4.27 o 
  -7   0  20        0.66       -0.17      3.09 o 
  -6   0  20      162.68      159.29      8.17 o 
  -5   0  20     1894.84     1875.08     48.58 o 
  -4   0  20     5321.81     5201.40    255.11 o 
  -3   0  20     1963.08     1950.37     26.41 o 
  -2   0  20      470.52      469.87     13.36 o 
  -1   0  20       14.63       12.99      3.44 o 
   0   0  20      346.96      349.71     11.95 o 
   1   0  20       15.51       16.68      3.98 o 
   2   0  20      149.08      151.97      8.63 o 
   3   0  20      449.62      444.28     14.56 o 
   4   0  20        3.08        8.77      4.52 o 
   5   0  20       32.30       41.83      7.29 o 
   6   0  20      160.79      166.13     18.37 o 
   7   0  20        0.10        4.69     14.96 o 
 -10   1  20      124.83      104.92      7.43 o 
  -9   1  20       31.18       30.83      4.67 o 
  -8   1  20        1.90       -1.66      2.44 o 
  -7   1  20        3.48        0.63      2.38 o 
  -6   1  20        0.17       -0.38      1.83 o 
  -5   1  20      644.42      630.74     14.94 o 
  -4   1  20       18.26       18.06      2.66 o 
  -3   1  20       18.49       22.93      2.87 o 
  -2   1  20      106.01      111.34      5.39 o 
  -1   1  20      310.70      315.33      7.99 o 
   0   1  20       18.71       19.29      2.81 o 
   1   1  20      662.91      658.30     11.79 o 
   2   1  20      222.70      226.73      7.35 o 
   3   1  20      414.10      426.18     10.97 o 
   4   1  20        3.01        2.53      2.55 o 
   5   1  20       10.14       12.69      4.35 o 
   6   1  20       21.79       43.98     42.40 o 
   7   1  20        5.57       13.63     38.60 o 
 -10   2  20      274.01      320.27     43.69 o 
  -9   2  20      265.80      331.23     10.76 o 
  -8   2  20        9.34        9.34      3.05 o 
  -7   2  20        6.03        4.70      2.84 o 
  -6   2  20       70.37       69.57      4.91 o 
  -5   2  20        2.72        6.40      2.35 o 
  -4   2  20      135.86      113.53      5.03 o 
  -3   2  20       51.96       49.64      3.72 o 
  -2   2  20        0.57        1.12      1.74 o 
  -1   2  20       47.61       43.98      3.67 o 
   0   2  20       15.45       18.76      3.27 o 
   1   2  20      183.11      172.64      6.46 o 
   2   2  20       43.57       45.69      4.41 o 
   3   2  20       54.58       58.65      5.82 o 
   4   2  20       32.82       38.98      5.40 o 
   5   2  20       78.51      205.21    106.59 o 
   6   2  20        2.27       17.93     52.30 o 
   7   2  20       24.58       26.38     13.27 o 
  -9   3  20       26.97       31.60      7.94 o 
  -8   3  20       75.86       65.73     11.53 o 
  -7   3  20        5.85       10.67      2.69 o 
  -6   3  20      108.94      107.35      5.68 o 
  -5   3  20       76.53       77.30      4.40 o 
  -4   3  20      268.98      227.65      6.92 o 
  -3   3  20      252.40      225.79      7.00 o 
  -2   3  20       46.97       51.86      4.03 o 
  -1   3  20      384.17      401.27      9.43 o 
   0   3  20        5.55        4.32      2.25 o 
   1   3  20      187.02      210.70      9.28 o 
   2   3  20      172.44      170.38      8.76 o 
   3   3  20       21.00       21.74      4.53 o 
   4   3  20       17.55       15.88      4.45 o 
   5   3  20      147.53      126.92      9.84 o 
   6   3  20        2.94       25.54     61.55 o 
  -8   4  20       66.99       66.65     13.07 o 
  -7   4  20      104.51       91.84     14.46 o 
  -6   4  20      242.07      249.75     29.20 o 
  -5   4  20      571.54      541.98     40.71 o 
  -4   4  20       41.55       52.59      4.07 o 
  -3   4  20       20.44       20.03      3.08 o 
  -2   4  20        0.14        0.35      2.08 o 
  -1   4  20        0.77       -0.07      2.59 o 
   0   4  20        0.72        3.89      2.99 o 
   1   4  20      406.76      379.47     12.72 o 
   2   4  20      309.98      294.97     11.63 o 
   3   4  20       10.40       10.30      3.95 o 
   4   4  20      365.03      383.87     14.00 o 
   5   4  20      344.28      337.33     15.85 o 
   6   4  20       32.26       29.51      8.78 o 
  -7   5  20       83.65       60.48     18.03 o 
  -6   5  20       22.79       26.12      9.09 o 
  -5   5  20       13.89       12.11      3.76 o 
  -4   5  20        0.11       -1.27      2.95 o 
  -3   5  20      412.41      427.24     12.48 o 
  -2   5  20      100.68       98.54      6.91 o 
  -1   5  20       27.25       22.77      4.46 o 
   0   5  20      107.73      118.08      8.11 o 
   1   5  20      400.90      423.06     14.14 o 
   2   5  20      108.07      116.42      8.55 o 
   3   5  20        0.46        0.57      3.57 o 
   4   5  20      119.86      114.23      8.89 o 
  -5   6  20       86.37      102.68     17.19 o 
  -4   6  20      104.14      114.78      8.43 o 
  -3   6  20       35.94       46.29      5.74 o 
  -2   6  20       13.43       18.05      4.66 o 
  -1   6  20       57.59       67.44      6.87 o 
   0   6  20        5.52        4.23      3.74 o 
   1   6  20       19.52       22.54      5.36 o 
   2   6  20       10.52        7.97      4.43 o 
 -10   1  21        5.50        7.65      4.00 o 
  -9   1  21      141.55      142.93      8.00 o 
  -8   1  21       85.47       73.27      5.91 o 
  -7   1  21       49.59       46.57      4.78 o 
  -6   1  21       94.93       97.28      5.41 o 
  -5   1  21      126.17      128.56      7.48 o 
  -4   1  21     1034.23      960.04     16.47 o 
  -3   1  21      384.71      369.48      8.67 o 
  -2   1  21      115.77      132.39      6.02 o 
  -1   1  21      477.57      462.44      9.86 o 
   0   1  21      398.09      386.16      9.22 o 
   1   1  21      406.59      435.10      9.97 o 
   2   1  21      865.79      863.47     14.17 o 
   3   1  21       13.53       17.56      3.60 o 
   4   1  21       28.99       25.68      4.63 o 
   5   1  21       21.04       16.39      4.76 o 
   6   1  21      123.07      133.79      9.69 o 
   7   1  21       65.99       86.67     56.56 o 
  -9   2  21        6.15       11.14      7.21 o 
  -8   2  21        0.90        2.30      2.70 o 
  -7   2  21      292.76      296.60      9.58 o 
  -6   2  21      333.88      327.08      9.64 o 
  -5   2  21        3.24        0.14      1.93 o 
  -4   2  21     1434.35     1375.61     16.42 o 
  -3   2  21      198.83      190.12      6.48 o 
  -2   2  21      441.05      430.53      9.55 o 
  -1   2  21      163.97      164.02      6.27 o 
   0   2  21       91.89      101.26      6.16 o 
   1   2  21       27.59       32.62      3.74 o 
   2   2  21       67.43       78.25      6.49 o 
   3   2  21      317.53      354.48     12.29 o 
   4   2  21      176.95      162.14      9.02 o 
   5   2  21      518.70      507.57     17.78 o 
   6   2  21       82.52      105.93     21.48 o 
   7   2  21       17.66       33.68     14.46 o 
  -9   3  21      186.41      156.74     16.20 o 
  -8   3  21      237.95      240.77     27.97 o 
  -7   3  21      467.28      484.51     56.45 o 
  -6   3  21      254.14      252.05      8.42 o 
  -5   3  21      309.42      314.66      8.06 o 
  -4   3  21       61.02       52.31      4.04 o 
  -3   3  21      107.88      111.95      5.43 o 
  -2   3  21       81.43       76.21      4.77 o 
  -1   3  21       61.33       63.59      4.60 o 
   0   3  21      492.55      482.19     13.39 o 
   1   3  21      243.63      234.34      9.97 o 
   2   3  21     1013.04     1015.25     20.35 o 
   3   3  21       97.70       93.13      7.44 o 
   4   3  21       96.54       95.13      7.77 o 
   5   3  21       30.67       35.19      6.99 o 
   6   3  21      131.48      140.87     18.84 o 
  -8   4  21       26.30       23.58      7.78 o 
  -7   4  21        5.25        4.87      4.24 o 
  -6   4  21        0.59       -0.35      3.17 o 
  -5   4  21       16.10       15.34      3.22 o 
  -4   4  21        8.36        3.54      2.28 o 
  -3   4  21       80.87       74.54      6.36 o 
  -2   4  21      122.11      129.77      6.61 o 
  -1   4  21       29.26       36.32      4.87 o 
   0   4  21      321.20      329.43     11.78 o 
   1   4  21      152.18      155.03     10.38 o 
   2   4  21        4.30       -0.05      3.04 o 
   3   4  21        1.14        4.96      3.66 o 
   4   4  21       52.86      104.26     37.55 o 
   5   4  21       65.64       67.62      8.98 o 
  -6   5  21        3.25        1.00      5.98 o 
  -5   5  21        1.26        1.38      4.82 o 
  -4   5  21       39.88       53.44      6.93 o 
  -3   5  21       50.37       58.39     11.22 o 
  -2   5  21        4.67        1.68      2.90 o 
  -1   5  21       33.39       30.82      4.99 o 
   0   5  21        4.63        2.82      3.37 o 
   1   5  21       14.77       20.95      4.93 o 
   2   5  21       42.15       40.92      6.21 o 
   3   5  21        0.29        0.04      3.64 o 
   4   5  21      137.18      134.53      9.70 o 
  -4   6  21        4.74        5.14      3.83 o 
  -3   6  21      280.01      319.92     12.09 o 
  -2   6  21      131.27      137.89      8.81 o 
  -1   6  21        0.08       -2.82      3.05 o 
   0   6  21      170.35      186.72     10.58 o 
   1   6  21      187.00      195.96     12.04 o 
 -10   0  22      217.08      197.06     18.77 o 
  -9   0  22      104.21      106.56     10.29 o 
  -8   0  22      307.40      324.20     19.68 o 
  -7   0  22       30.17       35.29      6.96 o 
  -6   0  22       69.12       71.80      9.24 o 
  -5   0  22      361.71      340.63     12.17 o 
  -4   0  22        0.68        2.02      3.33 o 
  -3   0  22      579.82      565.48     35.69 o 
  -2   0  22     1028.23     1086.41     40.93 o 
  -1   0  22      859.74      872.23     19.40 o 
   0   0  22      429.12      418.31     22.28 o 
   1   0  22      530.66      505.71     15.62 o 
   2   0  22      718.77      726.57     18.93 o 
   3   0  22      374.18      355.09     13.80 o 
   4   0  22        0.58       -3.16      3.47 o 
   5   0  22        3.92        3.55      4.60 o 
   6   0  22      192.02      204.72     21.26 o 
   7   0  22       85.01       85.82     16.01 o 
  -9   1  22       85.53      105.19      7.18 o 
  -8   1  22      228.39      258.47     12.46 o 
  -7   1  22      146.13      135.52      7.28 o 
  -6   1  22      277.87      276.78      8.59 o 
  -5   1  22      217.00      208.64      7.32 o 
  -4   1  22     1165.04     1141.32     15.30 o 
  -3   1  22      343.11      366.98      9.94 o 
  -2   1  22       83.35       75.67      5.07 o 
  -1   1  22       46.32       50.01      4.12 o 
   0   1  22       70.99       82.42      4.93 o 
   1   1  22      110.71      119.45      5.80 o 
   2   1  22       39.16       41.38      4.15 o 
   3   1  22        1.03        1.67      2.46 o 
   4   1  22       68.12       75.55      7.83 o 
   5   1  22      110.74      113.57      9.36 o 
   6   1  22       45.47       44.75      7.12 o 
   7   1  22       82.91      107.95     31.89 o 
  -9   2  22       48.80       52.88      5.69 o 
  -8   2  22       76.55       77.02      6.03 o 
  -7   2  22       15.64       14.96      3.55 o 
  -6   2  22      187.46      172.26      7.50 o 
  -5   2  22       22.44       25.00      3.43 o 
  -4   2  22      126.28      110.03      5.41 o 
  -3   2  22       26.59       20.97      3.16 o 
  -2   2  22      174.80      182.90      6.73 o 
  -1   2  22        0.39       -1.52      1.80 o 
   0   2  22       11.01        8.76      2.89 o 
   1   2  22      112.87      126.58      6.08 o 
   2   2  22       31.62       33.67      5.03 o 
   3   2  22        0.02        2.51      3.10 o 
   4   2  22        0.21        3.33      4.59 o 
   5   2  22       15.85       16.54      5.13 o 
   6   2  22       87.45       65.01      8.38 o 
  -8   3  22       15.25       16.17      3.76 o 
  -7   3  22        7.78        7.07      4.07 o 
  -6   3  22       11.79        6.61      2.79 o 
  -5   3  22        0.45        2.15      2.12 o 
  -4   3  22      136.11      146.41      6.15 o 
  -3   3  22      168.60      152.30      6.23 o 
  -2   3  22      133.64      127.35      5.92 o 
  -1   3  22      174.59      184.78      7.02 o 
   0   3  22       11.48       17.52      3.98 o 
   1   3  22      414.03      433.07     13.58 o 
   2   3  22        5.67        6.21      4.00 o 
   3   3  22        1.28        4.08      3.58 o 
   4   3  22      164.54      168.99     16.04 o 
   5   3  22        0.01        2.16      4.24 o 
   6   3  22        6.19        5.97      5.13 o 
  -7   4  22        0.19        0.30      2.22 o 
  -6   4  22        1.68       -0.36      5.15 o 
  -5   4  22      249.60      250.96     20.93 o 
  -4   4  22       94.35       77.21      8.02 o 
  -3   4  22       70.43       51.74      6.87 o 
  -2   4  22       43.81       51.22     11.47 o 
  -1   4  22       89.85      110.24      7.53 o 
   0   4  22       32.03       31.15      5.15 o 
   1   4  22       86.58       90.85      7.52 o 
   2   4  22        0.03        0.38      3.12 o 
   3   4  22        2.60        6.37      3.78 o 
   4   4  22      282.81      310.07     31.64 o 
   5   4  22       38.56       50.06      8.47 o 
  -6   5  22      290.75      324.88     37.63 o 
  -5   5  22       69.92       67.41     15.31 o 
  -4   5  22      324.53      366.45     43.77 o 
  -3   5  22       45.02       49.44      5.49 o 
  -2   5  22      134.09      140.25      9.73 o 
  -1   5  22       18.57       17.71      4.37 o 
   0   5  22       69.29       70.97      7.03 o 
   1   5  22       73.25       84.80      7.79 o 
   2   5  22       63.12       61.69      7.24 o 
   3   5  22      434.58      441.88     21.97 o 
  -2   6  22       23.47       16.64      4.57 o 
  -1   6  22       43.69       41.83      6.26 o 
  -9   1  23       52.90       57.60      6.04 o 
  -8   1  23      195.78      207.35      9.39 o 
  -7   1  23       46.30       58.32      5.41 o 
  -6   1  23       60.69       66.84      5.03 o 
  -5   1  23       41.85       37.74      3.98 o 
  -4   1  23      144.49      149.67      6.15 o 
  -3   1  23      941.41      923.91     14.34 o 
  -2   1  23      130.33      134.47      6.50 o 
  -1   1  23      102.15      105.72      5.53 o 
   0   1  23        0.49        0.79      2.08 o 
   1   1  23       76.33       78.09      5.18 o 
   2   1  23       13.68       10.19      3.03 o 
   3   1  23        3.27       -0.53      2.40 o 
   4   1  23       72.02       69.36      7.89 o 
   5   1  23       52.73       57.75      7.78 o 
   6   1  23        4.04        4.08      4.21 o 
  -9   2  23     1070.56     1111.35    122.80 o 
  -8   2  23      123.69      132.91     17.18 o 
  -7   2  23       78.41       66.12      5.63 o 
  -6   2  23       11.52       14.26      3.40 o 
  -5   2  23      319.83      312.07      9.14 o 
  -4   2  23      148.97      128.24      5.87 o 
  -3   2  23      772.10      749.80     13.11 o 
  -2   2  23        0.08        0.97      2.03 o 
  -1   2  23       22.55       23.31      3.36 o 
   0   2  23      521.60      539.82     13.56 o 
   1   2  23       42.54       42.46      4.64 o 
   2   2  23      107.29      116.34      7.93 o 
   3   2  23      227.36      234.21     10.68 o 
   4   2  23       77.93       70.94      7.08 o 
   5   2  23      142.96      135.24     28.53 o 
   6   2  23       68.98       68.07      8.63 o 
  -8   3  23       55.57       68.86      8.39 o 
  -7   3  23       19.51       24.48      6.89 o 
  -6   3  23        2.44       -0.38      2.41 o 
  -5   3  23       76.87       78.40      5.42 o 
  -4   3  23      701.09      714.35     47.42 o 
  -3   3  23     1080.09     1033.79     69.37 o 
  -2   3  23       14.82       17.55      3.24 o 
  -1   3  23       16.38       18.42      3.35 o 
   0   3  23      187.65      178.64      9.06 o 
   1   3  23      601.73      615.12     16.39 o 
   2   3  23      109.79       91.37     12.33 o 
   3   3  23      234.76      253.83     33.46 o 
   4   3  23       17.63       14.82      6.89 o 
   5   3  23        0.01        3.26      4.59 o 
  -7   4  23       13.05       15.24      5.93 o 
  -6   4  23      208.79      216.21     27.11 o 
  -5   4  23       43.70       42.76      4.73 o 
  -4   4  23      104.94       99.82      9.14 o 
  -3   4  23        5.15        6.81      3.11 o 
  -2   4  23       33.80       32.01      5.22 o 
  -1   4  23       10.40        6.79      3.36 o 
   0   4  23       77.30       73.16      6.88 o 
   1   4  23       24.26       22.44      5.04 o 
   2   4  23        4.94        1.41      3.45 o 
   3   4  23       26.97       25.65     11.20 o 
   4   4  23        0.40        0.26      7.09 o 
  -5   5  23       48.48       46.04      6.02 o 
  -4   5  23      117.88      136.07     14.76 o 
  -3   5  23       14.82        5.04      5.16 o 
  -2   5  23       47.88       47.70      5.86 o 
  -1   5  23        0.14       -1.17      3.18 o 
   0   5  23       15.41        4.81      3.93 o 
   1   5  23        4.93       -1.75      3.30 o 
   2   5  23       48.54       51.19      6.88 o 
  -9   0  24       71.87       74.10      9.32 o 
  -8   0  24      149.52      160.41     12.08 o 
  -7   0  24      316.62      327.70     15.80 o 
  -6   0  24      288.52      290.32     14.87 o 
  -5   0  24       12.11        8.69      3.73 o 
  -4   0  24       24.20       22.54      5.42 o 
  -3   0  24      482.99      467.05     17.82 o 
  -2   0  24     2559.30     2577.46     56.69 o 
  -1   0  24     1924.83     1923.04     30.33 o 
   0   0  24      250.42      249.89     11.73 o 
   1   0  24       12.83       15.52      4.58 o 
   2   0  24      760.05      749.60     28.08 o 
   3   0  24      326.01      302.80     16.60 o 
   4   0  24       32.50       35.07      8.40 o 
   5   0  24      251.80      219.15     22.57 o 
   6   0  24        2.06        0.52      7.61 o 
  -9   1  24      602.74      636.77     16.27 o 
  -8   1  24      359.01      347.34     11.77 o 
  -7   1  24      108.20      107.27      7.03 o 
  -6   1  24        1.63       -0.27      2.40 o 
  -5   1  24       16.33       17.51      3.30 o 
  -4   1  24        0.86        3.38      2.43 o 
  -3   1  24      629.36      622.43     12.21 o 
  -2   1  24       52.59       49.31      4.73 o 
  -1   1  24        2.87        3.69      2.30 o 
   0   1  24       83.63       89.18      5.47 o 
   1   1  24      122.47      124.66      6.28 o 
   2   1  24        0.87        0.67      2.61 o 
   3   1  24       83.05       86.86      7.43 o 
   4   1  24       13.38       14.42      5.13 o 
   5   1  24      151.20      149.93     12.77 o 
   6   1  24        6.37        7.49      4.75 o 
  -8   2  24      296.37      336.13     38.22 o 
  -7   2  24       11.26       11.14      3.59 o 
  -6   2  24        0.23        0.28      3.10 o 
  -5   2  24       13.30       13.92      3.15 o 
  -4   2  24       63.55       53.08      4.38 o 
  -3   2  24        0.01        0.49      2.24 o 
  -2   2  24       80.69       82.34      5.29 o 
  -1   2  24        0.60        0.58      2.23 o 
   0   2  24        1.57        4.73      2.80 o 
   1   2  24       17.87       21.65      4.57 o 
   2   2  24       95.24       93.83      7.55 o 
   3   2  24        2.67        1.08      3.42 o 
   4   2  24        8.52        8.53      4.83 o 
   5   2  24        3.33        2.58      4.50 o 
  -8   3  24      117.14      113.98     18.13 o 
  -7   3  24       27.76       30.61      5.16 o 
  -6   3  24       26.11       12.93      4.21 o 
  -5   3  24        1.75        1.89      2.60 o 
  -4   3  24        0.26        1.46      2.31 o 
  -3   3  24       67.06       70.98      7.23 o 
  -2   3  24        9.94       10.43      2.89 o 
  -1   3  24       48.21       45.53      5.66 o 
   0   3  24       17.17       15.80      4.15 o 
   1   3  24       40.94       38.23      5.70 o 
   2   3  24       38.69       37.96      6.03 o 
   3   3  24       27.29       29.86      5.72 o 
   4   3  24       30.88       36.63     13.69 o 
  -6   4  24      108.89       92.40     14.67 o 
  -5   4  24       93.73      104.42     11.17 o 
  -4   4  24      119.45      113.43     12.29 o 
  -3   4  24      253.78      256.61     23.38 o 
  -2   4  24       19.53       17.24      4.60 o 
  -1   4  24        0.01       -0.85      2.88 o 
   0   4  24       10.73        8.95      5.02 o 
   1   4  24       56.01       55.35      6.76 o 
   2   4  24        1.66        2.04      6.77 o 
   3   4  24       78.56       72.02      8.15 o 
  -4   5  24       57.62       44.15      9.71 o 
  -3   5  24       15.09       20.92      7.04 o 
  -2   5  24       25.01       20.82      6.77 o 
  -1   5  24      385.22      395.49     14.13 o 
   0   5  24      141.15      140.87      9.47 o 
   1   5  24       86.22       84.10      8.21 o 
  -8   1  25        0.26        2.32      3.25 o 
  -7   1  25      114.09      113.61      7.43 o 
  -6   1  25      192.31      194.39      8.04 o 
  -5   1  25       15.42       15.84      3.40 o 
  -4   1  25       94.07       90.29      5.89 o 
  -3   1  25      424.62      410.43     10.34 o 
  -2   1  25      419.98      419.07     12.64 o 
  -1   1  25      123.44      121.37      6.33 o 
   0   1  25        1.53       -1.65      2.18 o 
   1   1  25      167.47      167.88      7.28 o 
   2   1  25        0.96       -1.30      2.51 o 
   3   1  25        0.89        7.08      3.90 o 
   4   1  25      388.63      387.35     16.47 o 
   5   1  25       45.74       41.59      7.41 o 
  -8   2  25      131.17      156.43     15.01 o 
  -7   2  25       21.92       36.45      5.15 o 
  -6   2  25        4.68       10.13      3.43 o 
  -5   2  25      293.63      289.66      9.39 o 
  -4   2  25      390.82      416.14     10.41 o 
  -3   2  25        1.07        4.39      2.53 o 
  -2   2  25      966.33      995.67     16.14 o 
  -1   2  25      187.21      178.82      7.44 o 
   0   2  25      225.53      234.13      9.30 o 
   1   2  25       14.46       16.26      4.40 o 
   2   2  25      108.72      120.85      9.54 o 
   3   2  25      201.71      175.41     19.10 o 
   4   2  25        2.87        4.14      4.29 o 
   5   2  25        2.35        6.53      4.96 o 
  -7   3  25      232.00      211.03     27.37 o 
  -6   3  25      151.87      147.99     22.13 o 
  -5   3  25      218.32      234.97     19.17 o 
  -4   3  25      136.00      125.33     11.15 o 
  -3   3  25       23.65       22.97      3.69 o 
  -2   3  25      100.31       90.07      6.39 o 
  -1   3  25       42.93       36.88      8.72 o 
   0   3  25       31.10       28.50      5.10 o 
   1   3  25       84.45       73.85      8.34 o 
   2   3  25      228.04      234.40     24.23 o 
   3   3  25        0.53        4.35     11.15 o 
   4   3  25      166.72      175.66     26.33 o 
  -6   4  25        5.77        1.59      5.49 o 
  -5   4  25        0.43        2.19      3.89 o 
  -4   4  25       57.63       58.96      7.69 o 
  -3   4  25        2.67        1.59      3.16 o 
  -2   4  25       29.16       27.89      5.13 o 
  -1   4  25        6.34       -0.48      4.35 o 
   0   4  25        4.93        3.67      3.57 o 
   1   4  25        2.68        1.99      5.47 o 
   2   4  25      307.11      304.64     30.57 o 
  -3   5  25        1.81        0.06      3.33 o 
  -2   5  25       21.03       16.60      4.70 o 
  -1   5  25       50.28       43.95      6.14 o 
   0   5  25        2.37        0.00      3.94 o 
  -8   0  26      141.77      137.31     11.83 o 
  -7   0  26        3.05        3.18      4.71 o 
  -6   0  26       75.04       69.00      8.89 o 
  -5   0  26       20.38       25.83      5.33 o 
  -4   0  26        1.36        2.09      3.99 o 
  -3   0  26       29.90       26.54      6.42 o 
  -2   0  26        4.43        1.53      3.58 o 
  -1   0  26       81.29      102.87      8.63 o 
   0   0  26      707.02      769.71     20.85 o 
   1   0  26      928.67      988.37     23.95 o 
   2   0  26       20.79       28.98      6.52 o 
   3   0  26      169.71      178.06     13.86 o 
   4   0  26       35.64       44.09     13.65 o 
   5   0  26       10.89       24.15     11.29 o 
  -8   1  26       42.38       54.44      6.10 o 
  -7   1  26       11.25       12.23      3.97 o 
  -6   1  26      156.82      159.36      7.69 o 
  -5   1  26      236.77      229.74     12.06 o 
  -4   1  26       73.90       75.72      5.73 o 
  -3   1  26      223.53      241.91      8.39 o 
  -2   1  26      602.35      627.13     14.28 o 
  -1   1  26       69.16       78.28      5.51 o 
   0   1  26        0.67        0.59      2.43 o 
   1   1  26        7.05       13.09      3.24 o 
   2   1  26        2.10        2.32      2.97 o 
   3   1  26        1.12       -1.12      3.28 o 
   4   1  26       25.08       17.19      6.16 o 
  -7   2  26       27.65       30.64      4.95 o 
  -6   2  26      140.78      153.61      8.23 o 
  -5   2  26        6.92        4.63      2.82 o 
  -4   2  26      367.01      378.88     10.25 o 
  -3   2  26      127.68      125.30      6.52 o 
  -2   2  26       32.45       35.30      4.30 o 
  -1   2  26       35.24       31.66      4.29 o 
   0   2  26       67.16       71.04      6.14 o 
   1   2  26        0.14        0.49      3.13 o 
   2   2  26        0.48        3.43      3.67 o 
   3   2  26       48.47       45.74      6.52 o 
   4   2  26        0.39       -2.66      4.27 o 
  -7   3  26        7.37       15.77      5.48 o 
  -6   3  26       83.63       80.74     15.84 o 
  -5   3  26       39.60       34.60      4.70 o 
  -4   3  26        6.06        1.57      3.83 o 
  -3   3  26        0.01       -1.58      2.49 o 
  -2   3  26       17.89       21.09      3.75 o 
  -1   3  26      139.01      142.70     10.99 o 
   0   3  26       99.66       96.66     11.75 o 
   1   3  26       63.01       58.34      6.94 o 
   2   3  26       16.42       13.05      4.62 o 
   3   3  26       62.16       70.64      7.68 o 
  -5   4  26        3.45        6.91      5.77 o 
  -4   4  26       16.58        9.01      3.56 o 
  -3   4  26      334.13      363.30     40.99 o 
  -2   4  26      194.25      165.73     29.38 o 
  -1   4  26       94.89       79.73     10.49 o 
   0   4  26        7.96       10.10      4.24 o 
   1   4  26       45.88       43.83      6.57 o 
  -7   1  27       44.51       49.32      6.52 o 
  -6   1  27        0.93       -1.26      2.84 o 
  -5   1  27        9.54       11.82      3.43 o 
  -4   1  27      220.13      221.96      8.87 o 
  -3   1  27        2.83        4.46      2.67 o 
  -2   1  27       11.83       17.38      3.78 o 
  -1   1  27      151.38      157.11      7.98 o 
   0   1  27      359.24      351.07     10.59 o 
   1   1  27      136.03      132.56      7.24 o 
   2   1  27       87.03       85.83      9.05 o 
   3   1  27        0.19        3.56      4.49 o 
   4   1  27        7.16        9.68      5.15 o 
  -7   2  27     1255.28     1283.51    147.83 o 
  -6   2  27      309.45      312.62     11.46 o 
  -5   2  27       19.09       17.93      4.12 o 
  -4   2  27        6.90        7.92      4.01 o 
  -3   2  27      228.05      190.26      7.88 o 
  -2   2  27      490.33      485.73     12.09 o 
  -1   2  27      188.22      196.71      8.17 o 
   0   2  27       40.06       44.51      6.11 o 
   1   2  27        1.59       -0.40      3.25 o 
   2   2  27      502.20      509.59     16.48 o 
   3   2  27       19.16       21.87      5.57 o 
  -6   3  27       34.01       44.53      6.49 o 
  -5   3  27       11.68       13.16      3.77 o 
  -4   3  27       98.29       99.96      9.26 o 
  -3   3  27        3.05       -0.90      4.08 o 
  -2   3  27      314.73      319.77     28.41 o 
  -1   3  27      532.32      518.71     56.04 o 
   0   3  27       82.84       85.15      8.62 o 
   1   3  27       25.00       19.93      5.21 o 
   2   3  27        5.41       12.39      7.25 o 
  -4   4  27      119.65       97.76     10.70 o 
  -3   4  27        4.49       12.20      4.05 o 
  -2   4  27       19.08       11.52      4.46 o 
  -1   4  27       45.10       47.22      6.59 o 
   0   4  27        0.94       -2.77      3.65 o 
  -7   0  28       88.39       90.84     10.65 o 
  -6   0  28        0.41        3.53      5.23 o 
  -5   0  28      218.14      207.61     11.66 o 
  -4   0  28      244.31      217.51     14.27 o 
  -3   0  28       12.87       14.00      5.66 o 
  -2   0  28      119.22      106.34      9.15 o 
  -1   0  28        0.36        1.14      3.85 o 
   0   0  28      636.20      629.73     20.04 o 
   1   0  28      567.23      514.00     18.52 o 
   2   0  28      268.26      263.27     17.07 o 
   3   0  28        3.23        3.49      5.56 o 
  -7   1  28      304.59      312.03     12.26 o 
  -6   1  28      261.99      253.54     10.99 o 
  -5   1  28       95.46       94.50      6.60 o 
  -4   1  28       14.43       12.23      3.73 o 
  -3   1  28       78.02       82.50      5.90 o 
  -2   1  28        0.21        0.49      2.84 o 
  -1   1  28      487.40      506.54     13.88 o 
   0   1  28      218.48      217.50      8.71 o 
   1   1  28        0.74        2.56      3.16 o 
   2   1  28       31.31       36.00      6.03 o 
   3   1  28       42.05       45.51      8.13 o 
  -6   2  28        2.16        2.16      3.47 o 
  -5   2  28        2.39        2.37      4.10 o 
  -4   2  28       16.89       17.82      3.65 o 
  -3   2  28       16.15       17.78      3.76 o 
  -2   2  28      105.07      115.58      6.86 o 
  -1   2  28        2.76        0.48      2.81 o 
   0   2  28       20.56       25.59      5.38 o 
   1   2  28       28.33       23.26      5.19 o 
   2   2  28       43.76       58.80      7.35 o 
  -5   3  28        9.31        9.28      3.58 o 
  -4   3  28       16.48        6.29      3.24 o 
  -3   3  28       80.67       68.95      8.01 o 
  -2   3  28        8.09        8.27      4.07 o 
  -1   3  28       16.02       13.27      4.55 o 
   0   3  28       11.75       11.38      4.46 o 
   1   3  28       37.20       40.64      6.52 o 
  -6   1  29       31.93       25.26      5.16 o 
  -5   1  29       63.53       62.51      5.99 o 
  -4   1  29       15.55       17.76      4.05 o 
  -3   1  29        5.80        7.88      3.03 o 
  -2   1  29      235.85      224.76      9.68 o 
  -1   1  29      136.63      134.69      8.17 o 
   0   1  29       56.73       72.89      6.10 o 
   1   1  29        8.66        6.23      3.69 o 
   2   1  29        1.31       -0.54      3.67 o 
  -5   2  29       70.70       75.16      9.83 o 
  -4   2  29        8.23       10.91      3.42 o 
  -3   2  29      188.72      180.71     13.23 o 
  -2   2  29      100.97      106.33      6.85 o 
  -1   2  29        6.15       11.59      3.61 o 
   0   2  29      190.98      185.33     10.46 o 
   1   2  29      152.86      166.01     10.46 o 
  -3   3  29      115.93      110.39      9.08 o 
  -2   3  29      116.39      104.27     12.76 o 
  -1   3  29       27.00       24.38      5.51 o 
  -5   0  30        4.49        8.34      5.12 o 
  -4   0  30       31.09       21.69      7.74 o 
  -3   0  30        3.49        8.35      5.53 o 
  -2   0  30      179.37      209.83     12.54 o 
  -1   0  30        6.99        1.68      4.24 o 
   0   0  30      126.25      131.09     10.70 o 
   1   0  30        0.39        1.23      4.59 o 
  -5   1  30      163.75      179.00      8.83 o 
  -4   1  30      121.86      133.36      8.10 o 
  -3   1  30      226.27      239.42      9.65 o 
  -2   1  30       18.54       21.50      4.62 o 
  -1   1  30      121.15      125.41      8.22 o 
   0   1  30      126.55      135.61      7.83 o 
   1   1  30       19.92       14.58      5.03 o 
  -4   2  30       30.19       34.58      4.84 o 
  -3   2  30       10.18        9.15      3.58 o 
  -2   2  30      223.73      233.00      9.44 o 
  -1   2  30       88.31       77.83      7.95 o 
   0   2  30       20.08       12.16      4.95 o 
  -3   1  31        0.81        4.92      3.33 o 
  -2   1  31      235.10      256.19     10.87 o 
                                                 
